# Supplementary material for: catena-Poly[[bis­[2-(1H-1,2,4-triazol-1-yl-κN 4)pyrazine]cadmium(II)]-di-μ-thio­cyanato-κ2 S:N;κ2 N:S]
Source: Acta Crystallogr Sect E Struct Rep Online. 2009 Jul 18;65(Pt 8):m935. doi: 10.1107/S1600536809027135 (PMC2977348; doi:10.1107/S1600536809027135)
Supplement: Supplementary file 2 [file e-65-0m935-Isup2.hkl]

# 
# h,k,l, Fc-squared, Fo-squared, sigma(Fo-squared) and status flag 
# 
data_I
_shelx_title ' 71107bm in C2/c' 
_shelx_refln_list_code          4 
_shelx_F_calc_maximum      444.55 
_exptl_crystal_F_000      1032.00 
_reflns_d_resolution_high  0.7828 
 
loop_ 
 _symmetry_equiv_pos_as_xyz 
 'x, y, z' 
 '-x, y, -z+1/2' 
 'x+1/2, y+1/2, z' 
 '-x+1/2, y+1/2, -z+1/2' 
 '-x, -y, -z' 
 'x, -y, z-1/2' 
 '-x+1/2, -y+1/2, -z' 
 'x+1/2, -y+1/2, z-1/2' 
 
_cell_length_a    25.8180 
_cell_length_b     7.4077 
_cell_length_c    11.0276 
_cell_angle_alpha  90.000 
_cell_angle_beta  113.843 
_cell_angle_gamma  90.000 
 
_shelx_F_squared_multiplier     1.000 
 
loop_ 
 _refln_index_h 
 _refln_index_k 
 _refln_index_l 
 _refln_F_squared_calc 
 _refln_F_squared_meas 
 _refln_F_squared_sigma 
 _refln_observed_status 
   2   0   0    20482.60    16022.03    349.69 o 
   4   0   0    34096.88    30047.68    630.06 o 
   6   0   0     8159.54     8535.71    186.46 o 
   8   0   0       46.80       60.39      8.86 o 
  10   0   0    13773.54    14014.31    306.26 o 
  12   0   0     1829.26     1180.05     41.06 o 
  14   0   0    52338.30    53823.45   1135.69 o 
  16   0   0    18304.13    18347.71    407.20 o 
  18   0   0    19864.46    20199.97    449.51 o 
  20   0   0     2128.42     2043.34     71.42 o 
  22   0   0     1441.68     1468.29     60.86 o 
  24   0   0        8.00       23.42     14.09 o 
  26   0   0     2861.55     2801.42     98.36 o 
  28   0   0     1910.44     1916.26     79.80 o 
   1   1   0    15763.03    16660.69    182.18 o 
   3   1   0    59963.98    57611.36   1079.34 o 
   5   1   0    24100.60    23559.25    292.89 o 
   7   1   0     1155.44     1003.82     18.41 o 
   9   1   0      521.85      367.23     10.72 o 
  11   1   0    16198.15    16316.04    209.70 o 
  13   1   0    16683.84    16780.74    294.77 o 
  15   1   0     9056.19     8841.06    147.20 o 
  17   1   0     4716.82     4541.62     86.03 o 
  19   1   0     2226.58     2225.06     52.66 o 
  21   1   0     1848.46     1851.55     48.54 o 
  23   1   0     2752.18     2768.68     65.95 o 
  25   1   0     1828.01     1913.18     59.41 o 
  27   1   0      580.09      629.29     32.60 o 
  29   1   0      527.33      539.89     29.95 o 
   0   2   0    22998.46    23048.80    355.36 o 
   2   2   0    11940.31    12714.51    140.50 o 
   4   2   0     4355.80     4383.06     52.05 o 
   6   2   0     6115.87     6006.59     70.47 o 
   8   2   0     9857.13    10186.41    133.52 o 
  10   2   0     8094.64     8525.82    114.87 o 
  12   2   0      337.84      430.95     21.90 o 
  14   2   0     1000.04     1110.82     25.25 o 
  16   2   0       66.72       82.01      8.19 o 
  18   2   0      356.19      375.95     32.26 o 
  20   2   0      470.04      447.88     24.98 o 
  22   2   0     1295.40     1263.03     39.92 o 
  24   2   0      135.39      172.06     17.13 o 
  26   2   0      553.28      536.77     50.33 o 
  28   2   0       58.35       48.26     12.47 o 
   1   3   0    10539.13    10913.37    122.80 o 
   3   3   0       61.28       44.25      3.74 o 
   5   3   0     2822.08     3175.47     41.17 o 
   7   3   0      918.88      933.09     17.09 o 
   9   3   0      529.44      618.09     23.03 o 
  11   3   0      822.14      749.35     18.56 o 
  13   3   0     3847.22     3659.13     96.34 o 
  15   3   0     3620.57     3515.43     58.61 o 
  17   3   0      173.39      142.48     10.91 o 
  19   3   0        0.47        0.00      6.21 o 
  21   3   0      125.10      130.83     14.58 o 
  23   3   0       63.20       84.66     21.86 o 
  25   3   0      473.18      491.06     66.43 o 
  27   3   0      253.88      304.72     23.51 o 
   0   4   0    37562.37    37650.00    579.50 o 
   2   4   0    23140.55    23824.51    262.85 o 
   4   4   0     3613.10     3802.95     49.34 o 
   6   4   0      192.36      177.36      7.35 o 
   8   4   0      718.39      654.62     14.86 o 
  10   4   0     2872.46     2729.40     76.83 o 
  12   4   0     6460.20     6515.39     82.28 o 
  14   4   0     7251.50     7315.68    107.17 o 
  16   4   0     5491.95     5473.56     85.92 o 
  18   4   0     3417.69     3298.99     77.06 o 
  20   4   0      986.63      938.57     28.16 o 
  22   4   0      387.94      426.68     23.83 o 
  24   4   0      498.54      544.44     28.05 o 
  26   4   0      670.59      705.82     33.17 o 
   1   5   0     9823.64     9953.16    116.94 o 
   3   5   0     7878.50     7693.30     93.02 o 
   5   5   0     9968.10    10113.04    119.44 o 
   7   5   0     3136.21     3081.35     44.15 o 
   9   5   0     2604.04     2524.24     45.49 o 
  11   5   0     6835.63     7101.06    104.08 o 
  13   5   0     1959.88     1920.20     39.70 o 
  15   5   0     5616.86     5704.86     89.98 o 
  17   5   0     1882.09     1797.18     40.33 o 
  19   5   0     2435.70     2264.03     48.40 o 
  21   5   0     2589.92     2577.88     54.44 o 
  23   5   0      889.63      885.09     59.66 o 
  25   5   0     1409.72     1537.95     50.46 o 
   0   6   0      265.20      266.02     14.98 o 
   2   6   0     1456.18     1391.60     25.62 o 
   4   6   0     1816.07     1630.77     47.73 o 
   6   6   0     6993.92     6904.62    105.28 o 
   8   6   0     7681.23     7604.01    110.88 o 
  10   6   0     2185.12     2145.84     43.00 o 
  12   6   0     1021.26     1000.42     43.98 o 
  14   6   0      295.41      305.85     15.62 o 
  16   6   0      448.86      419.29     18.77 o 
  18   6   0      708.78      690.38     25.07 o 
  20   6   0     1431.32     1448.88     38.78 o 
  22   6   0     1519.59     1599.55     42.50 o 
   1   7   0       30.21       34.41      8.93 o 
   3   7   0      317.84      334.09     18.87 o 
   5   7   0      809.15      781.79     27.21 o 
   7   7   0      679.95      675.98     22.02 o 
   9   7   0      163.84      147.90     11.90 o 
  11   7   0      711.87      684.69     23.38 o 
  13   7   0      252.58      234.96     14.97 o 
  15   7   0       61.78       80.09     10.93 o 
  17   7   0       80.51      107.35     12.59 o 
  19   7   0      304.12      341.45     18.88 o 
   0   8   0      380.98      299.60     27.92 o 
   2   8   0       55.01       52.20     13.52 o 
   4   8   0      408.99      437.05     44.65 o 
   6   8   0       42.47       73.39     25.14 o 
   8   8   0        8.14        9.89      8.48 o 
  10   8   0      687.44      721.35     30.82 o 
  12   8   0      106.10      124.26     12.80 o 
  14   8   0       99.00       94.64     12.28 o 
  16   8   0       23.61       11.24      8.06 o 
   1   9   0      661.04      603.73     29.39 o 
   3   9   0      378.75      372.04     24.12 o 
   5   9   0      338.60      399.66     25.08 o 
   7   9   0      978.19     1107.61     40.79 o 
   9   9   0      586.00      683.99     32.44 o 
 -29   1   1      342.89      401.07     25.85 o 
 -27   1   1      304.01      281.83     22.06 o 
 -25   1   1      483.96      431.57     23.99 o 
 -23   1   1     1246.24     1066.86     35.85 o 
 -21   1   1     3639.76     3423.70    132.70 o 
 -19   1   1     6254.34     6234.92    112.82 o 
 -17   1   1     3841.66     4008.36     77.04 o 
 -15   1   1     1033.91     1048.23     28.92 o 
 -13   1   1      283.85      328.03     14.21 o 
 -11   1   1      224.58      171.26      9.57 o 
  -9   1   1    18515.16    17998.97    558.85 o 
  -7   1   1    17297.67    17573.87    264.51 o 
  -5   1   1    17837.29    18694.37    232.91 o 
  -3   1   1     8062.66     8573.28    109.00 o 
  -1   1   1    10111.90    10424.83    104.30 o 
   1   1   1    19096.17    20437.06    344.12 o 
   3   1   1      237.88      194.32      4.87 o 
   5   1   1     6813.55     6843.50     70.49 o 
   7   1   1    15050.50    14629.75    146.52 o 
   9   1   1    11648.90    11743.74    152.92 o 
  11   1   1     2544.89     2402.48     91.94 o 
  13   1   1      909.77      915.43     21.82 o 
  15   1   1     1672.02     1689.23     33.92 o 
  17   1   1     3989.75     4119.11     80.80 o 
  19   1   1     3394.17     3479.45     73.54 o 
  21   1   1     2274.65     2246.88     56.38 o 
  23   1   1      398.17      385.63     22.60 o 
  25   1   1      125.73      108.15     22.19 o 
  27   1   1      447.26      427.63     25.87 o 
 -30   2   1      508.82      575.07     31.13 o 
 -28   2   1       39.42       55.83     12.81 o 
 -26   2   1     1264.18     1241.79    121.38 o 
 -24   2   1     4089.30     3967.03     85.44 o 
 -22   2   1    10301.04     9924.93    509.04 o 
 -20   2   1     9185.06     9077.09    157.03 o 
 -18   2   1     9884.63     9988.42    167.75 o 
 -16   2   1      393.36      311.18     19.54 o 
 -14   2   1      788.88      708.34     23.73 o 
 -12   2   1      823.02      798.25     19.63 o 
 -10   2   1    10434.40    10532.12    138.59 o 
  -8   2   1    48357.59    48585.54    528.24 o 
  -6   2   1    60871.26    58771.87    738.85 o 
  -4   2   1   197627.64   167686.08   4903.49 o 
  -2   2   1      868.49      855.92     16.14 o 
   0   2   1       15.88        2.60      2.76 o 
   2   2   1     3129.22     3735.39     40.26 o 
   4   2   1    15176.11    15189.62    138.95 o 
   6   2   1    38817.91    38655.15    380.00 o 
   8   2   1    16626.62    15856.09    320.54 o 
  10   2   1    34313.03    35943.23    449.52 o 
  12   2   1    10057.20     9909.40    134.67 o 
  14   2   1     7888.59     8172.72    250.70 o 
  16   2   1     1416.03     1330.27     30.51 o 
  18   2   1     2737.22     2742.86     51.09 o 
  20   2   1     1606.95     1738.63     47.19 o 
  22   2   1     4444.19     4274.99     90.03 o 
  24   2   1     2800.22     2738.66     79.68 o 
  26   2   1     1555.72     1380.57     91.88 o 
  28   2   1      687.70      741.88     34.47 o 
 -29   3   1     1084.51     1167.71    109.34 o 
 -27   3   1     1110.87     1156.00     41.95 o 
 -25   3   1     1634.94     1599.87     48.58 o 
 -23   3   1     2278.75     2155.98    124.88 o 
 -21   3   1     3717.91     3645.71     77.69 o 
 -19   3   1     6669.35     6612.63    120.37 o 
 -17   3   1     4060.76     4058.87    125.48 o 
 -15   3   1     7925.81     7789.02     96.55 o 
 -13   3   1     2243.20     2201.98     34.15 o 
 -11   3   1     2252.49     2132.60     32.28 o 
  -9   3   1    17980.96    18572.24    207.55 o 
  -7   3   1    29294.93    30963.01    305.89 o 
  -5   3   1    21287.23    22408.71    221.51 o 
  -3   3   1     9256.01     9316.55     95.33 o 
  -1   3   1    20598.28    20882.79    206.35 o 
   1   3   1    26075.25    25970.86    255.41 o 
   3   3   1     4054.85     3797.91     47.25 o 
   5   3   1     3884.27     3922.99     49.30 o 
   7   3   1    18166.33    19283.05    235.85 o 
   9   3   1    11252.56    11438.42    131.97 o 
  11   3   1    10023.90    10230.76    183.74 o 
  13   3   1     5237.46     5067.74     77.28 o 
  15   3   1     5650.50     5717.60     87.17 o 
  17   3   1     5103.79     5153.53     82.00 o 
  19   3   1     3194.02     3069.58     57.34 o 
  21   3   1     2932.26     2968.78     69.35 o 
  23   3   1      538.67      577.89     28.05 o 
  25   3   1      572.29      559.56     29.16 o 
  27   3   1     1496.77     1567.17     51.66 o 
 -28   4   1      280.93      271.89     33.72 o 
 -26   4   1      529.29      565.64     29.20 o 
 -24   4   1      120.52      139.68     18.24 o 
 -22   4   1       47.79       36.81     10.43 o 
 -20   4   1      648.62      613.06     26.20 o 
 -18   4   1     2165.37     2022.95     42.59 o 
 -16   4   1     3762.77     3742.82     63.09 o 
 -14   4   1     3625.23     3658.86     52.14 o 
 -12   4   1     7594.93     7726.20     95.13 o 
 -10   4   1     1787.47     1713.36     47.20 o 
  -8   4   1      171.62      185.36      8.48 o 
  -6   4   1     1080.11     1160.26     21.12 o 
  -4   4   1     9511.46     9890.97    114.66 o 
  -2   4   1    12740.99    12820.19    145.44 o 
   0   4   1    10077.45    10063.82    115.89 o 
   2   4   1    11480.42    11667.88    133.09 o 
   4   4   1     4570.67     4791.89     59.97 o 
   6   4   1     1996.39     2125.36     31.46 o 
   8   4   1      727.47      768.22     37.30 o 
  10   4   1     1123.99     1113.06     25.51 o 
  12   4   1     1671.64     1498.83     73.13 o 
  14   4   1     4328.19     4301.14     85.46 o 
  16   4   1     4725.94     4586.81     75.51 o 
  18   4   1     2147.91     2107.40     44.85 o 
  20   4   1      233.89      264.09     15.90 o 
  22   4   1       31.97       35.80      9.22 o 
  24   4   1      359.26      368.58     24.05 o 
  26   4   1      158.07      154.39     25.62 o 
 -25   5   1       34.78       43.01     12.57 o 
 -23   5   1        0.01        7.84     13.95 o 
 -21   5   1      273.60      264.50     19.64 o 
 -19   5   1      454.80      433.21     19.92 o 
 -17   5   1      162.39      155.40     14.99 o 
 -15   5   1     1872.51     1808.95     38.62 o 
 -13   5   1      358.64      351.38     12.82 o 
 -11   5   1        2.62        0.56      3.82 o 
  -9   5   1      465.83      478.50     15.17 o 
  -7   5   1        3.61        4.65      3.49 o 
  -5   5   1      598.84      585.66     14.48 o 
  -3   5   1     1055.25     1091.91     20.55 o 
  -1   5   1     1088.59     1075.01     21.97 o 
   1   5   1      987.37      977.26     18.86 o 
   3   5   1      407.17      404.54     11.57 o 
   5   5   1     1366.60     1335.04     52.45 o 
   7   5   1      197.41      181.08     16.58 o 
   9   5   1      421.23      421.24     26.67 o 
  11   5   1      122.90      101.42      9.58 o 
  13   5   1      627.35      585.84     25.77 o 
  15   5   1       85.21       85.21      9.95 o 
  17   5   1      111.16       85.21     10.33 o 
  19   5   1      247.50      249.17     15.63 o 
  21   5   1        0.07        3.58      6.49 o 
  23   5   1        5.84       10.48      8.53 o 
 -24   6   1      319.08      326.98     58.50 o 
 -22   6   1      672.24      653.51     31.13 o 
 -20   6   1      968.26      893.60     29.24 o 
 -18   6   1     1887.19     1863.24     87.37 o 
 -16   6   1      586.07      578.02     26.24 o 
 -14   6   1     1557.95     1577.64     36.36 o 
 -12   6   1      387.49      357.99     20.09 o 
 -10   6   1      265.27      297.00     14.34 o 
  -8   6   1     1783.37     1808.26     37.18 o 
  -6   6   1     5733.20     5746.45     75.04 o 
  -4   6   1     4118.15     4115.86     56.77 o 
  -2   6   1      772.44      763.06     17.90 o 
   0   6   1     2634.33     2630.64     46.64 o 
   2   6   1      294.97      283.48     16.40 o 
   4   6   1     1109.81     1066.01     31.09 o 
   6   6   1      686.97      620.49     34.71 o 
   8   6   1     1771.64     1741.51     37.11 o 
  10   6   1      659.62      675.37     21.93 o 
  12   6   1     1222.32     1215.53     31.15 o 
  14   6   1     1076.03     1034.49     29.25 o 
  16   6   1      660.67      654.45     23.70 o 
  18   6   1      571.05      591.84     33.15 o 
  20   6   1      374.16      387.58     19.84 o 
  22   6   1      450.18      441.70     22.04 o 
 -21   7   1      621.02      729.38     78.74 o 
 -19   7   1     1003.29     1007.02     64.87 o 
 -17   7   1     1005.73     1072.30     31.97 o 
 -15   7   1     1459.54     1546.65     38.29 o 
 -13   7   1     1270.62     1277.78     33.24 o 
 -11   7   1     1944.20     1969.00     42.52 o 
  -9   7   1     1247.74     1150.32     29.84 o 
  -7   7   1     1547.91     1420.37    121.59 o 
  -5   7   1     2444.52     2379.55     57.01 o 
  -3   7   1     4717.41     4806.47     94.16 o 
  -1   7   1     2439.93     2610.94     48.88 o 
   1   7   1     2729.26     2835.62     51.96 o 
   3   7   1     1730.58     1702.42     37.16 o 
   5   7   1     1365.91     1325.58     32.28 o 
   7   7   1     1412.10     1381.92     33.39 o 
   9   7   1      753.98      689.58     34.36 o 
  11   7   1     2708.71     2598.64     52.17 o 
  13   7   1     1394.16     1366.89     35.58 o 
  15   7   1     2232.57     2179.97     54.41 o 
  17   7   1     1073.59     1086.46     34.11 o 
  19   7   1      425.88      492.77     22.60 o 
 -16   8   1      637.76      735.45     33.47 o 
 -14   8   1     1939.87     1946.43     55.20 o 
 -12   8   1      914.58      996.83     37.27 o 
 -10   8   1     1714.73     1706.64     80.16 o 
  -8   8   1      324.85      357.81     22.20 o 
  -6   8   1      438.14      470.66     29.78 o 
  -4   8   1      773.99      816.74     32.10 o 
  -2   8   1     1868.85     1902.03     76.47 o 
   0   8   1     3392.20     3448.64    117.56 o 
   2   8   1     1814.08     1849.05    113.11 o 
   4   8   1     1137.96     1195.25     39.20 o 
   6   8   1      277.96      296.77     16.18 o 
   8   8   1      674.30      679.53     24.28 o 
  10   8   1      520.83      515.93     28.08 o 
  12   8   1     1401.89     1390.89     37.30 o 
  14   8   1      950.38     1011.05     38.28 o 
  -9   9   1       48.28       78.71     14.85 o 
  -7   9   1      232.04      295.80     22.22 o 
  -5   9   1       96.41      137.14     17.58 o 
  -3   9   1      242.56      247.74     32.87 o 
  -1   9   1      341.29      370.06     24.03 o 
   1   9   1      515.83      512.07     27.31 o 
   3   9   1      399.52      394.25     24.91 o 
   5   9   1      101.67      141.02     17.10 o 
   7   9   1      179.98      238.81     21.00 o 
 -30   0   2     2063.61     1967.20     82.31 o 
 -28   0   2     4782.19     4587.41    139.01 o 
 -26   0   2     4896.39     4669.71    136.63 o 
 -24   0   2     3599.17     3477.51    107.53 o 
 -22   0   2     2217.92     2231.66     76.69 o 
 -20   0   2     1040.23     1017.16     45.07 o 
 -18   0   2      881.50      722.73     35.23 o 
 -16   0   2    13023.32    13396.54    301.45 o 
 -14   0   2    41779.48    41200.79    871.91 o 
 -12   0   2    41896.99    41912.25    882.78 o 
 -10   0   2    33872.49    33452.56    705.02 o 
  -8   0   2    25341.43    25848.07    545.27 o 
  -6   0   2     3170.29     3325.26     77.66 o 
  -2   0   2    14041.03    14204.42    224.21 o 
   0   0   2    95219.62    85487.34   1850.09 o 
   2   0   2    76784.77    80789.13   1215.89 o 
   4   0   2    23970.56    26218.96    332.94 o 
   6   0   2    13481.51    13655.28    177.62 o 
   8   0   2    11447.04    11669.92    154.58 o 
  10   0   2     6816.96     6689.68     94.15 o 
  12   0   2    10013.80     9882.18    164.92 o 
  14   0   2    12468.34    12532.99    285.83 o 
  16   0   2     8364.48     8388.81    203.67 o 
  18   0   2     4879.92     4776.65    131.38 o 
  20   0   2     4555.41     4193.20    122.01 o 
  22   0   2     2051.83     2079.82     78.23 o 
  24   0   2      870.45      939.75     51.13 o 
  26   0   2     1095.41     1251.51     62.40 o 
 -31   1   2      397.35      359.67     25.77 o 
 -29   1   2     1573.29     1495.46     64.18 o 
 -27   1   2     1670.69     1560.14     48.10 o 
 -25   1   2     3904.59     3712.86     96.52 o 
 -23   1   2     3217.66     3213.10     70.84 o 
 -21   1   2     1040.23     1029.28     33.00 o 
 -19   1   2     2760.48     2688.86     58.24 o 
 -17   1   2     4929.22     4978.72     90.55 o 
 -15   1   2     1212.37     1060.90     28.30 o 
 -13   1   2    21674.22    21649.85    527.63 o 
 -11   1   2    18833.47    18881.94    639.06 o 
  -9   1   2    23146.77    24223.91    512.54 o 
  -7   1   2     8338.91     8320.02    107.64 o 
  -5   1   2     3508.77     3565.19     48.13 o 
  -3   1   2    92214.04    76167.15   1559.29 o 
  -1   1   2      301.80      305.77      7.03 o 
   1   1   2    19914.09    21274.58    338.42 o 
   3   1   2    13697.69    13585.97    123.81 o 
   5   1   2     7850.02     8037.47     75.69 o 
   7   1   2    12759.55    13114.46    132.90 o 
   9   1   2     5250.30     5185.48     57.86 o 
  11   1   2    17716.69    18622.17    188.62 o 
  13   1   2     8726.66     8593.89    119.30 o 
  15   1   2     5006.59     5028.59     77.33 o 
  17   1   2     3540.49     3526.16     60.44 o 
  19   1   2      625.19      565.62     25.05 o 
  21   1   2      263.04      300.14     20.04 o 
  23   1   2     2583.42     2458.28    103.77 o 
  25   1   2     1501.20     1602.93     51.28 o 
  27   1   2     1273.95     1280.44     45.48 o 
 -30   2   2       13.43       19.86     14.00 o 
 -28   2   2       34.77       16.38     10.41 o 
 -26   2   2      153.48      112.74     15.07 o 
 -24   2   2     1180.65     1169.34     38.41 o 
 -22   2   2      902.67      931.87     32.22 o 
 -20   2   2     2162.99     2076.06     73.30 o 
 -18   2   2      338.19      333.63     17.38 o 
 -16   2   2     1359.96     1391.15     49.92 o 
 -14   2   2       27.28       32.86      6.15 o 
 -12   2   2       61.99       65.62      7.22 o 
 -10   2   2     1672.17     1513.74     38.85 o 
  -8   2   2     4974.69     4909.67     69.75 o 
  -6   2   2    45992.69    46405.84    757.07 o 
  -4   2   2      512.65      572.19     12.71 o 
  -2   2   2     1659.13     1604.68     21.95 o 
   0   2   2      781.09      929.26     26.30 o 
   2   2   2      441.24      440.82      9.39 o 
   4   2   2      220.53      180.31     12.92 o 
   6   2   2     2113.10     1992.50     25.46 o 
   8   2   2     6677.69     6777.09     73.16 o 
  10   2   2     2556.24     2584.94     33.48 o 
  12   2   2     2828.95     2612.93    121.14 o 
  14   2   2       45.64       56.19      7.43 o 
  16   2   2       42.41       64.13     18.46 o 
  18   2   2      228.05      179.39     12.59 o 
  20   2   2     1361.11     1154.66     37.68 o 
  22   2   2      238.32      244.51     24.29 o 
  24   2   2      296.09      313.55     21.93 o 
  26   2   2      116.28      122.62     16.85 o 
 -29   3   2       74.04       53.74     13.20 o 
 -27   3   2      778.50      706.68     56.84 o 
 -25   3   2      857.93      816.26     71.21 o 
 -23   3   2      456.06      476.27     23.80 o 
 -21   3   2       24.56       21.11      8.11 o 
 -19   3   2      622.13      584.37     19.36 o 
 -17   3   2      188.03      179.60     22.41 o 
 -15   3   2     3098.32     2986.55    189.90 o 
 -13   3   2     4181.37     4165.20     63.35 o 
 -11   3   2      741.70      693.68     15.24 o 
  -9   3   2      849.96      853.37     13.97 o 
  -7   3   2     1056.07     1237.78     26.19 o 
  -5   3   2     3324.66     3560.29     42.83 o 
  -3   3   2        3.57        0.00      1.73 o 
  -1   3   2     3668.92     3623.92     44.56 o 
   1   3   2     5413.65     5339.91     57.37 o 
   3   3   2     1515.01     1505.36     20.04 o 
   5   3   2      506.02      590.96      9.36 o 
   7   3   2     1170.82     1225.30     16.20 o 
   9   3   2     1198.37     1334.72     27.63 o 
  11   3   2     2024.16     1970.71     37.31 o 
  13   3   2     5379.20     5378.87     82.22 o 
  15   3   2     1473.95     1438.15     32.78 o 
  17   3   2        3.41        4.43      5.81 o 
  19   3   2       15.34       12.23      6.79 o 
  21   3   2       19.04       19.05      7.89 o 
  23   3   2       84.76      105.67     15.12 o 
  25   3   2      198.19      220.24     37.86 o 
 -28   4   2     2121.93     2097.31     60.52 o 
 -26   4   2     2159.53     2041.71     67.41 o 
 -24   4   2     1863.32     1779.94    127.51 o 
 -22   4   2     2146.97     2126.06     44.88 o 
 -20   4   2        4.52        0.00      4.78 o 
 -18   4   2     2745.74     2681.56     49.44 o 
 -16   4   2       24.22       39.67      9.53 o 
 -14   4   2    10229.23    10380.51    134.34 o 
 -12   4   2    12388.48    12793.24    149.27 o 
 -10   4   2    12431.70    12306.31    466.89 o 
  -8   4   2    17793.84    18684.20    187.92 o 
  -6   4   2      752.77      809.05     13.96 o 
  -4   4   2    10957.88    11213.02    115.49 o 
  -2   4   2      747.72      663.24     12.58 o 
   0   4   2    15002.20    15317.42    154.96 o 
   2   4   2     7053.48     7234.80     77.49 o 
   4   4   2     4971.42     5073.90     57.21 o 
   6   4   2     6641.95     6470.15    381.74 o 
   8   4   2     5329.04     5376.74     96.06 o 
  10   4   2     5078.72     4785.49    202.00 o 
  12   4   2     2855.02     2678.61     71.69 o 
  14   4   2     3645.37     3617.32     62.43 o 
  16   4   2     1006.18      987.20     37.47 o 
  18   4   2     3054.46     2886.19     56.31 o 
  20   4   2       89.99      114.88     12.47 o 
  22   4   2     1753.25     1719.14     43.09 o 
  24   4   2      604.41      724.03     33.30 o 
 -27   5   2      895.36      902.05     53.79 o 
 -25   5   2     1774.59     1793.81     54.06 o 
 -23   5   2     1896.88     1924.90     93.29 o 
 -21   5   2     1898.43     1797.40    140.53 o 
 -19   5   2     2120.23     2017.92     72.03 o 
 -17   5   2     1772.06     1768.35     37.68 o 
 -15   5   2     2818.50     2736.31     43.74 o 
 -13   5   2     3387.01     3200.65     71.73 o 
 -11   5   2     8835.04     9027.64    110.34 o 
  -9   5   2     7582.58     7608.29    152.77 o 
  -7   5   2     7029.47     7318.72     90.15 o 
  -5   5   2     7548.19     7877.93     95.45 o 
  -3   5   2     6315.33     6327.84     78.36 o 
  -1   5   2     5207.15     5268.51     66.72 o 
   1   5   2     3608.07     3563.52    105.67 o 
   3   5   2     6698.48     6933.35     99.14 o 
   5   5   2     6437.54     6509.74     94.73 o 
   7   5   2     6272.22     6222.08    189.16 o 
   9   5   2     5736.90     5518.42     84.69 o 
  11   5   2     5228.58     5254.91     82.64 o 
  13   5   2     2615.86     2680.12     51.27 o 
  15   5   2     1845.36     1870.36     41.56 o 
  17   5   2     1140.65     1179.72     32.57 o 
  19   5   2     1293.03     1297.06     35.52 o 
  21   5   2     1287.96     1321.00     41.53 o 
  23   5   2     1304.61     1399.12     49.62 o 
 -24   6   2     1202.22     1282.88     45.66 o 
 -22   6   2     2095.68     2197.03     60.87 o 
 -20   6   2     1159.63     1255.89     57.65 o 
 -18   6   2     1886.82     1801.65     50.66 o 
 -16   6   2       83.50       84.76     10.11 o 
 -14   6   2     1688.31     1657.91     37.04 o 
 -12   6   2       67.92       77.39      9.14 o 
 -10   6   2     1128.98     1191.21     24.75 o 
  -8   6   2     9528.59     9521.76    178.09 o 
  -6   6   2     7111.72     7311.46     91.89 o 
  -4   6   2     6197.22     6359.25    114.99 o 
  -2   6   2      386.14      390.99     26.88 o 
   0   6   2      558.93      528.92     17.64 o 
   2   6   2      944.08      911.75     27.17 o 
   4   6   2     1284.74     1176.63     28.25 o 
   6   6   2     3950.26     3773.48     63.57 o 
   8   6   2     5468.15     5424.14     85.22 o 
  10   6   2     2322.10     2295.01     46.12 o 
  12   6   2     2321.58     2268.84     51.06 o 
  14   6   2      475.91      499.72     20.55 o 
  16   6   2       70.70       81.33     10.80 o 
  18   6   2      558.47      544.45     23.10 o 
  20   6   2      504.62      580.24     24.48 o 
 -21   7   2      351.19      404.90     33.25 o 
 -19   7   2      850.23      806.37     33.54 o 
 -17   7   2      194.95      228.07     15.59 o 
 -15   7   2        2.32        9.57      6.80 o 
 -13   7   2      278.73      270.00     15.49 o 
 -11   7   2      805.75      757.10     29.17 o 
  -9   7   2      243.33      295.12     18.55 o 
  -7   7   2      192.46      169.08     15.00 o 
  -5   7   2      678.16      684.99     21.84 o 
  -3   7   2      423.14      423.89     17.16 o 
  -1   7   2      266.51      296.02     14.76 o 
   1   7   2      181.44      166.72     12.04 o 
   3   7   2       90.88       93.26     10.01 o 
   5   7   2      641.35      623.47     27.63 o 
   7   7   2      692.38      678.52     22.83 o 
   9   7   2      561.61      602.53     22.12 o 
  11   7   2        9.72       16.58      7.57 o 
  13   7   2      107.85      123.89     12.67 o 
  15   7   2       46.17       39.13      9.08 o 
  17   7   2      268.60      250.79     17.16 o 
 -16   8   2       68.94       85.11     14.87 o 
 -14   8   2       66.25       60.46     12.99 o 
 -12   8   2      676.47      649.92     29.77 o 
 -10   8   2     1654.39     1522.97     46.03 o 
  -8   8   2      296.04      328.38     20.87 o 
  -6   8   2       76.42      110.06     14.52 o 
  -4   8   2       89.23      102.75     14.06 o 
  -2   8   2       55.46       56.84     11.25 o 
   0   8   2        1.22       19.87      9.01 o 
   2   8   2       14.60       19.82      7.95 o 
   4   8   2      209.29      210.53     14.53 o 
   6   8   2      394.68      397.97     19.00 o 
   8   8   2      419.54      410.73     19.27 o 
  10   8   2      722.96      713.14     25.72 o 
  12   8   2        6.89       16.49      7.82 o 
  -9   9   2      796.77      906.22     55.98 o 
  -7   9   2     1608.16     1812.30     87.86 o 
  -5   9   2      475.17      521.17     28.27 o 
  -3   9   2      388.15      418.84     25.23 o 
  -1   9   2       94.45       79.24     21.52 o 
   1   9   2      374.98      294.81     32.68 o 
   3   9   2      446.73      472.20     39.36 o 
   5   9   2      258.23      257.21     31.82 o 
 -31   1   3      747.34      752.69     59.21 o 
 -29   1   3      915.71      895.90     36.21 o 
 -27   1   3      315.97      305.92     20.61 o 
 -25   1   3      116.56      121.63     14.11 o 
 -23   1   3      780.53      784.37     30.29 o 
 -21   1   3     4278.79     4200.61     82.65 o 
 -19   1   3     2684.84     2634.96     94.56 o 
 -17   1   3     4535.46     4428.10    108.75 o 
 -15   1   3     1902.22     1871.13     51.43 o 
 -13   1   3     6782.03     7024.10    234.56 o 
 -11   1   3     5550.04     5562.05    111.81 o 
  -9   1   3     6927.15     6966.94     92.56 o 
  -7   1   3    23016.57    23323.88    704.34 o 
  -5   1   3     2490.04     2411.85     34.03 o 
  -3   1   3     9175.02     9543.06    108.76 o 
  -1   1   3      395.40      351.54      7.23 o 
   1   1   3     2335.20     2533.51     26.06 o 
   3   1   3     6274.50     6628.96     63.20 o 
   5   1   3    16963.16    18334.74    167.48 o 
   7   1   3    20272.59    21075.88    192.62 o 
   9   1   3     6323.95     6107.64     61.79 o 
  11   1   3      631.02      563.45     13.66 o 
  13   1   3      115.04      116.16      7.08 o 
  15   1   3      457.72      474.76     17.42 o 
  17   1   3      945.77     1002.73     26.99 o 
  19   1   3     2900.29     2912.34     66.84 o 
  21   1   3     1866.33     1966.11     61.42 o 
  23   1   3     1279.38     1236.68     42.15 o 
  25   1   3      205.72      239.27     21.21 o 
 -30   2   3      948.61      915.70     39.16 o 
 -28   2   3     1145.03     1110.31     47.91 o 
 -26   2   3     1727.26     1622.62     47.35 o 
 -24   2   3     1099.21     1108.98     62.71 o 
 -22   2   3     4369.48     4249.45    190.53 o 
 -20   2   3     2566.40     2489.91    123.57 o 
 -18   2   3    22300.44    21676.78    533.20 o 
 -16   2   3     6929.49     6620.06    780.40 o 
 -14   2   3     5871.88     5937.35    151.53 o 
 -12   2   3     5454.44     5455.52     77.25 o 
 -10   2   3     8159.95     8244.61    109.89 o 
  -8   2   3    36027.45    36075.24    447.57 o 
  -6   2   3    12999.78    13060.87    145.84 o 
  -4   2   3    41142.13    40429.47    756.65 o 
  -2   2   3     5576.11     5552.61     65.15 o 
   0   2   3     8611.91     8714.20     99.62 o 
   2   2   3     5811.31     5561.12     78.76 o 
   4   2   3    26715.68    27895.91    274.96 o 
   6   2   3    12969.46    12889.94    132.01 o 
   8   2   3    19145.04    19882.13    200.44 o 
  10   2   3    13615.97    13912.59    276.83 o 
  12   2   3     3626.18     3731.45     46.99 o 
  14   2   3     3289.17     3314.16     56.75 o 
  16   2   3      928.33      906.25     25.37 o 
  18   2   3     6176.64     6262.28     97.78 o 
  20   2   3     1386.82     1477.78     36.92 o 
  22   2   3     2138.86     2009.61     55.81 o 
  24   2   3     1208.30     1195.07     42.49 o 
 -29   3   3     2190.18     2176.89     50.39 o 
 -27   3   3     1124.50     1109.29     32.74 o 
 -25   3   3      911.92      906.72     28.05 o 
 -23   3   3     2391.54     2363.78     56.97 o 
 -21   3   3     4613.90     4500.12     73.86 o 
 -19   3   3     2886.78     2808.61     50.50 o 
 -17   3   3     4637.15     4592.17     71.59 o 
 -15   3   3    10158.64    10175.51    138.65 o 
 -13   3   3    12251.17    12569.06    166.31 o 
 -11   3   3     8522.90     8710.74    117.96 o 
  -9   3   3     4830.37     4821.51     59.69 o 
  -7   3   3    32124.13    32890.10    359.07 o 
  -5   3   3     6490.51     6523.37     77.31 o 
  -3   3   3    12116.43    12335.09    139.54 o 
  -1   3   3     6390.67     6098.37     73.12 o 
   1   3   3     8688.83     8626.50    100.69 o 
   3   3   3    15751.41    15830.40    178.60 o 
   5   3   3    10676.49    10823.07    124.59 o 
   7   3   3    20527.95    22309.30    223.94 o 
   9   3   3     4263.54     4192.71     57.46 o 
  11   3   3     4095.78     4136.82     65.94 o 
  13   3   3     3383.15     3300.51     56.89 o 
  15   3   3     3657.14     3566.08     62.09 o 
  17   3   3     1562.43     1602.18     40.84 o 
  19   3   3     2804.01     2758.98     56.60 o 
  21   3   3     2323.75     2332.06     66.91 o 
  23   3   3     1198.21     1206.52     94.86 o 
  25   3   3      499.13      548.39     40.79 o 
 -28   4   3     1249.96     1258.17     44.44 o 
 -26   4   3      831.75      873.29     28.51 o 
 -24   4   3      274.27      272.56     15.73 o 
 -22   4   3        8.93       22.32      6.89 o 
 -20   4   3       13.54        1.94      5.31 o 
 -18   4   3     4660.43     4692.93     91.75 o 
 -16   4   3     1342.03     1268.48     28.97 o 
 -14   4   3     5342.41     5184.93     80.25 o 
 -12   4   3     5562.16     5674.01     83.45 o 
 -10   4   3     9522.56     9939.16    134.55 o 
  -8   4   3       19.25       39.13      7.06 o 
  -6   4   3      519.53      578.69     11.50 o 
  -4   4   3     1326.82     1307.87     19.32 o 
  -2   4   3     6304.19     6360.85     68.87 o 
   0   4   3    11617.12    11584.55    134.18 o 
   2   4   3     5418.00     5363.01     68.05 o 
   4   4   3     8392.79     8162.66    301.20 o 
   6   4   3       90.92       99.48      7.04 o 
   8   4   3     1580.40     1657.93     35.66 o 
  10   4   3      244.58      242.95     15.49 o 
  12   4   3      734.00      654.25     20.80 o 
  14   4   3     1098.96     1044.35     28.10 o 
  16   4   3     2239.20     2140.28     45.37 o 
  18   4   3     2830.47     2719.05     55.01 o 
  20   4   3       83.06       98.34     12.37 o 
  22   4   3      105.96      120.39     13.57 o 
 -27   5   3        1.71        0.00     11.28 o 
 -25   5   3      168.81      165.12     17.98 o 
 -23   5   3       88.52       80.07     13.61 o 
 -21   5   3      121.82      164.19     13.34 o 
 -19   5   3      571.92      518.20     19.60 o 
 -17   5   3      656.31      628.99     20.73 o 
 -15   5   3     1903.57     1857.52     41.07 o 
 -13   5   3      261.90      265.80     13.11 o 
 -11   5   3        0.19        1.94      3.83 o 
  -9   5   3     1354.98     1304.16     25.27 o 
  -7   5   3       71.11       65.21      6.98 o 
  -5   5   3      135.26      116.71      6.05 o 
  -3   5   3      216.65      217.14     10.20 o 
  -1   5   3      425.91      427.75     12.91 o 
   1   5   3      731.97      698.07     16.81 o 
   3   5   3      634.53      620.60     16.30 o 
   5   5   3     1200.52     1129.01     23.47 o 
   7   5   3      418.29      412.33     15.78 o 
   9   5   3     1467.92     1467.24     32.87 o 
  11   5   3      394.49      364.40     16.06 o 
  13   5   3      990.13      941.22     27.24 o 
  15   5   3      430.45      434.62     24.19 o 
  17   5   3      216.24      193.82     14.84 o 
  19   5   3      271.72      241.70     16.79 o 
  21   5   3        3.62        0.00      7.82 o 
 -24   6   3        2.35        7.24      9.65 o 
 -22   6   3      182.75      192.08     19.05 o 
 -20   6   3      220.08      217.12     18.54 o 
 -18   6   3     1162.84     1181.89     38.39 o 
 -16   6   3     3701.39     3593.94     63.28 o 
 -14   6   3     2819.83     2818.25     52.28 o 
 -12   6   3     1181.54     1156.40     24.83 o 
 -10   6   3      137.04      120.83      9.97 o 
  -8   6   3     1338.05     1338.11     42.45 o 
  -6   6   3     1028.49     1050.50     26.25 o 
  -4   6   3     1156.99     1125.59     37.10 o 
  -2   6   3      909.61      897.43     23.73 o 
   0   6   3     1489.34     1471.79     32.11 o 
   2   6   3     4284.26     4267.71     68.99 o 
   4   6   3     1797.68     1736.27     36.54 o 
   6   6   3     2132.41     2048.77     43.22 o 
   8   6   3       65.77       81.96      9.56 o 
  10   6   3      172.62      166.38     12.47 o 
  12   6   3      224.96      223.23     14.39 o 
  14   6   3     1082.70     1035.70     30.46 o 
  16   6   3      492.56      488.68     21.37 o 
  18   6   3      634.44      639.05     25.08 o 
 -21   7   3      247.03      261.50     21.31 o 
 -19   7   3      773.04      807.36     33.29 o 
 -17   7   3     1663.80     1776.18     81.11 o 
 -15   7   3     1473.82     1490.85     44.43 o 
 -13   7   3     2576.99     2697.51     96.35 o 
 -11   7   3     2436.95     2496.07     83.56 o 
  -9   7   3     1673.88     1633.22     37.00 o 
  -7   7   3     1003.41      883.37     25.61 o 
  -5   7   3     1032.45     1002.01     27.39 o 
  -3   7   3     2305.77     2404.94     46.95 o 
  -1   7   3     2776.47     2876.98     53.39 o 
   1   7   3     2391.91     2354.78     62.69 o 
   3   7   3     2782.73     2769.19     83.67 o 
   5   7   3     1514.99     1397.58     34.10 o 
   7   7   3     1221.22     1167.56     31.19 o 
   9   7   3     1116.86     1069.25     30.46 o 
  11   7   3      806.40      822.04     34.17 o 
  13   7   3     1091.52     1082.29     32.16 o 
  15   7   3     1054.43     1112.27     42.72 o 
 -16   8   3      595.71      661.83     46.23 o 
 -14   8   3     1210.31     1231.33     61.84 o 
 -12   8   3     2152.20     2103.43     83.19 o 
 -10   8   3     1267.73     1222.60     59.66 o 
  -8   8   3     1002.40      949.13     51.62 o 
  -6   8   3      348.35      410.20     34.02 o 
  -4   8   3      658.76      689.92     43.67 o 
  -2   8   3     1543.37     1615.48     48.52 o 
   0   8   3     1533.53     1594.99     48.89 o 
   2   8   3     1781.00     1854.23     53.68 o 
   4   8   3      836.78      827.30     34.49 o 
   6   8   3      757.71      773.48     33.38 o 
   8   8   3      556.88      585.73     29.49 o 
  10   8   3      637.07      707.45     33.02 o 
  -9   9   3      129.16      167.91     27.81 o 
  -7   9   3      237.70      273.49     32.77 o 
  -5   9   3      147.52      224.59     30.67 o 
  -3   9   3      112.54      132.10     25.90 o 
  -1   9   3      332.42      365.77     35.44 o 
   1   9   3      392.70      424.51     38.31 o 
   3   9   3      402.71      453.19     39.74 o 
 -32   0   4     1402.03     1299.77     64.73 o 
 -30   0   4     2229.70     2083.93     81.77 o 
 -28   0   4     1731.07     1724.55     70.52 o 
 -26   0   4     3847.25     3942.41    118.30 o 
 -24   0   4       59.06       57.71     15.62 o 
 -22   0   4    16336.72    15906.42    361.27 o 
 -20   0   4     1955.56     1983.34     65.48 o 
 -18   0   4     5885.68     5907.32    146.34 o 
 -16   0   4    11332.17    11264.67    254.09 o 
 -14   0   4    26995.46    27322.52    582.25 o 
 -12   0   4    62814.07    63325.55   1338.20 o 
 -10   0   4      275.55      177.05     11.06 o 
  -8   0   4    11805.43    12026.83    190.12 o 
  -6   0   4       27.44       68.09      9.33 o 
  -4   0   4    25547.00    25961.86    404.94 o 
  -2   0   4    26499.73    26029.59    403.90 o 
   0   0   4    84621.39    86038.77   3522.75 o 
   2   0   4    14529.28    14768.86    191.73 o 
   4   0   4    28421.24    31983.65    407.18 o 
   6   0   4    10913.45    12160.68    161.81 o 
   8   0   4     2251.04     2351.32     40.08 o 
  10   0   4     4885.33     4891.42     74.08 o 
  12   0   4     1078.30     1084.64     25.68 o 
  14   0   4    25154.99    25089.89    330.39 o 
  16   0   4     1698.76     1657.53     62.34 o 
  18   0   4     3579.03     3417.39    105.67 o 
  20   0   4      998.68      977.17     50.38 o 
  22   0   4     1448.80     1510.86     66.94 o 
  24   0   4     2170.56     2430.19     92.64 o 
 -31   1   4      415.38      393.75     25.19 o 
 -29   1   4      585.00      537.07     27.20 o 
 -27   1   4     2050.49     1933.87     52.39 o 
 -25   1   4     4025.28     3988.43    118.81 o 
 -23   1   4     2609.41     2632.08     99.46 o 
 -21   1   4      281.31      326.71     45.50 o 
 -19   1   4     6264.64     6105.31    113.87 o 
 -17   1   4    10497.91    10631.00    274.19 o 
 -15   1   4    10165.12    10287.84    379.65 o 
 -13   1   4     7353.64     7188.35    230.50 o 
 -11   1   4    12711.68    12967.66    167.19 o 
  -9   1   4    14391.42    14753.94    231.47 o 
  -7   1   4     2187.15     2078.96     30.86 o 
  -5   1   4     4950.05     4809.23     66.61 o 
  -3   1   4     9470.71     9465.77    108.83 o 
  -1   1   4    24547.58    25292.19    249.43 o 
   1   1   4    29162.57    30909.17    278.07 o 
   3   1   4    22670.90    24711.02    223.60 o 
   5   1   4     2820.28     2632.92     29.50 o 
   7   1   4      780.90      713.01     12.25 o 
   9   1   4     4620.83     4633.94     49.54 o 
  11   1   4     8177.84     8428.19    101.09 o 
  13   1   4     4355.78     4487.52     55.68 o 
  15   1   4     2369.78     2379.42     50.69 o 
  17   1   4     4064.11     3990.94     68.34 o 
  19   1   4     1377.14     1270.54     33.34 o 
  21   1   4      599.39      593.77     28.23 o 
  23   1   4      406.20      436.70     43.12 o 
 -32   2   4      152.73      174.11     28.57 o 
 -30   2   4       39.42       36.08     11.88 o 
 -28   2   4       21.84       10.89      9.59 o 
 -26   2   4      294.90      289.17     19.40 o 
 -24   2   4        1.04        4.32      7.23 o 
 -22   2   4     5017.17     4770.92    297.29 o 
 -20   2   4      333.14      310.93     36.36 o 
 -18   2   4      561.62      540.61     17.60 o 
 -16   2   4       84.38      108.87      8.05 o 
 -14   2   4      265.01      243.84     10.31 o 
 -12   2   4     1223.32     1232.08     24.07 o 
 -10   2   4      155.80      216.76      8.34 o 
  -8   2   4     7015.72     7404.48    115.02 o 
  -6   2   4     6754.82     7053.43     81.97 o 
  -4   2   4     5765.50     5864.27     70.66 o 
  -2   2   4       82.81       88.89      3.30 o 
   0   2   4     1005.14     1044.13     17.17 o 
   2   2   4     1232.56     1476.29     17.90 o 
   4   2   4     2216.62     2333.10     29.83 o 
   6   2   4     1614.37     1534.58     22.52 o 
   8   2   4     2349.40     2319.77     38.93 o 
  10   2   4     1599.90     1522.34     24.29 o 
  12   2   4       72.76       71.55      7.21 o 
  14   2   4     2493.06     2399.91     49.74 o 
  16   2   4      215.59      200.94     13.14 o 
  18   2   4       75.14      103.72     11.45 o 
  20   2   4      157.58      149.29     13.66 o 
  22   2   4      390.84      376.06     36.45 o 
  24   2   4      266.16      282.23     22.70 o 
 -31   3   4       66.49       85.00     14.93 o 
 -29   3   4       29.26       40.10     10.22 o 
 -27   3   4      532.81      509.77     21.75 o 
 -25   3   4      916.61      894.28     27.58 o 
 -23   3   4       37.40       42.52      7.93 o 
 -21   3   4     1051.30      951.36     26.23 o 
 -19   3   4     1110.13     1025.06     26.08 o 
 -17   3   4     2313.66     2251.01     51.01 o 
 -15   3   4     1821.13     1789.48     34.31 o 
 -13   3   4     4411.39     4327.23     65.20 o 
 -11   3   4     2345.60     2363.78     34.15 o 
  -9   3   4      889.41      991.12     17.96 o 
  -7   3   4     2256.90     2570.14     35.29 o 
  -5   3   4      778.13      766.21     19.66 o 
  -3   3   4     2050.84     2114.51     30.18 o 
  -1   3   4     3800.52     3676.45     47.52 o 
   1   3   4     8601.68     8705.19    102.48 o 
   3   3   4     2058.52     1985.80     30.98 o 
   5   3   4      347.66      389.52     14.39 o 
   7   3   4      943.43      938.93     23.61 o 
   9   3   4        3.69        8.53      4.14 o 
  11   3   4      708.51      696.07     30.97 o 
  13   3   4     2534.84     2452.21     41.61 o 
  15   3   4     2940.38     2733.27     71.43 o 
  17   3   4       11.38        9.11      7.17 o 
  19   3   4      255.66      217.76     15.50 o 
  21   3   4       47.04       50.26     10.25 o 
  23   3   4       60.46       76.16     12.00 o 
 -28   4   4      548.46      563.72     29.30 o 
 -26   4   4      837.59      840.96     29.65 o 
 -24   4   4     1888.73     1865.24     42.35 o 
 -22   4   4     2550.16     2551.08     78.12 o 
 -20   4   4     2978.37     2909.77     53.91 o 
 -18   4   4     2120.71     2055.57     40.94 o 
 -16   4   4     1724.62     1677.86     34.59 o 
 -14   4   4     4416.84     4422.67     68.65 o 
 -12   4   4     6759.65     6737.28     96.40 o 
 -10   4   4     5373.12     5469.44    136.82 o 
  -8   4   4     3173.33     3247.64     93.30 o 
  -6   4   4     1894.30     1916.77     29.45 o 
  -4   4   4     6769.33     7033.56     85.41 o 
  -2   4   4    10673.22    10758.09    125.52 o 
   0   4   4     9926.06     9428.18    273.01 o 
   2   4   4     5786.06     5672.54     72.15 o 
   4   4   4     1900.05     1782.16     29.92 o 
   6   4   4     2876.26     2915.73     43.91 o 
   8   4   4     2281.70     2279.21     37.78 o 
  10   4   4     3261.63     3251.09     50.11 o 
  12   4   4     3421.40     3461.95    134.07 o 
  14   4   4     2540.36     2616.54     51.10 o 
  16   4   4     1731.06     1767.38     42.22 o 
  18   4   4      388.71      337.31     21.37 o 
  20   4   4      225.66      241.96     17.21 o 
  22   4   4      405.58      431.74     21.96 o 
 -27   5   4     1002.46     1098.98    118.62 o 
 -25   5   4     1350.35     1410.23     39.58 o 
 -23   5   4     1187.78     1282.44     63.76 o 
 -21   5   4     2995.76     2940.54     67.93 o 
 -19   5   4     1561.48     1564.25     41.00 o 
 -17   5   4     6046.89     6006.26    120.97 o 
 -15   5   4     3200.43     3147.19     63.42 o 
 -13   5   4     2632.82     2506.84     45.90 o 
 -11   5   4     8654.71     8609.19    149.29 o 
  -9   5   4     1967.30     1952.65     45.52 o 
  -7   5   4     8793.09     9087.23    109.15 o 
  -5   5   4     2607.43     2569.04     38.63 o 
  -3   5   4     5272.34     5389.22     69.79 o 
  -1   5   4     7422.32     7543.19     93.64 o 
   1   5   4     4478.81     4333.50     68.86 o 
   3   5   4     8472.70     8610.54    106.42 o 
   5   5   4     3513.65     3346.10     49.90 o 
   7   5   4     3004.22     2884.08     56.45 o 
   9   5   4     3869.50     3820.30     75.57 o 
  11   5   4     3070.43     3087.42     56.93 o 
  13   5   4     1305.66     1367.12     34.64 o 
  15   5   4     1539.06     1498.17     37.79 o 
  17   5   4      502.27      535.08     22.53 o 
  19   5   4     1867.79     1815.09     57.08 o 
 -24   6   4      755.87      854.33    151.75 o 
 -22   6   4     1548.79     1500.38     62.65 o 
 -20   6   4     1988.08     2013.92     62.81 o 
 -18   6   4     1386.38     1386.56     34.36 o 
 -16   6   4      696.46      651.81     21.87 o 
 -14   6   4     1674.15     1630.45     43.96 o 
 -12   6   4      336.52      381.04     15.98 o 
 -10   6   4     1386.78     1415.15     32.68 o 
  -8   6   4     3807.74     4037.26     94.98 o 
  -6   6   4     5848.01     5889.73    106.91 o 
  -4   6   4     3591.99     3566.01     76.62 o 
  -2   6   4     1156.34     1094.10     28.29 o 
   0   6   4      740.57      735.97     22.87 o 
   2   6   4      754.29      776.29     24.20 o 
   4   6   4     1549.26     1454.31     35.42 o 
   6   6   4     3440.18     3316.61     75.45 o 
   8   6   4     2977.97     2792.22    168.82 o 
  10   6   4     1145.45     1165.40     40.44 o 
  12   6   4     1100.70     1111.89     40.04 o 
  14   6   4      336.06      346.39     36.59 o 
  16   6   4      328.59      379.07     24.17 o 
 -21   7   4      136.85      122.29     24.76 o 
 -19   7   4      563.81      554.77     41.85 o 
 -17   7   4      435.77      369.29     32.59 o 
 -15   7   4        0.29       23.23     13.24 o 
 -13   7   4      238.80      243.77     18.78 o 
 -11   7   4      583.00      553.05     52.10 o 
  -9   7   4       88.76       84.57     12.73 o 
  -7   7   4      768.66      722.92     29.70 o 
  -5   7   4      470.82      449.07     23.35 o 
  -3   7   4      316.97      316.53     20.31 o 
  -1   7   4      170.97      173.65     16.42 o 
   1   7   4      289.24      261.32     18.63 o 
   3   7   4      268.15      281.28     20.06 o 
   5   7   4      139.39      146.23     16.33 o 
   7   7   4      676.00      663.50     30.09 o 
   9   7   4      634.59      644.49     63.83 o 
  11   7   4       45.84       54.12     11.86 o 
  13   7   4       86.37       97.10     14.74 o 
 -16   8   4        0.91        2.38     15.04 o 
 -14   8   4      211.14      208.61     28.96 o 
 -12   8   4       56.94       44.28     16.67 o 
 -10   8   4      396.98      383.93     33.92 o 
  -8   8   4      228.07      178.33     25.91 o 
  -6   8   4      422.07      448.49     25.28 o 
  -4   8   4      304.06      320.96     21.45 o 
  -2   8   4      366.71      365.39     23.30 o 
   0   8   4       18.37       17.95     10.06 o 
   2   8   4       44.74       80.01     14.17 o 
   4   8   4       24.29       26.20     10.83 o 
   6   8   4        3.20       21.82     10.54 o 
   8   8   4      445.81      442.30     49.17 o 
  -3   9   4      524.70      516.58     42.03 o 
 -31   1   5      915.92      869.47     35.57 o 
 -29   1   5      824.97      766.13     41.49 o 
 -27   1   5      179.67      151.72     15.65 o 
 -25   1   5      369.54      339.86     20.12 o 
 -23   1   5      762.32      763.99     27.62 o 
 -21   1   5     8165.52     7855.67    138.83 o 
 -19   1   5     3613.53     3555.67    175.34 o 
 -17   1   5     3343.89     3178.45    117.73 o 
 -15   1   5     1318.34     1372.25     54.94 o 
 -13   1   5     1444.25     1503.25     43.92 o 
 -11   1   5     3171.21     3320.10     48.96 o 
  -9   1   5     2181.17     1995.33     31.00 o 
  -7   1   5    12139.42    12179.56    136.37 o 
  -5   1   5    11301.62    11520.38    132.63 o 
  -3   1   5    11946.68    12300.39    140.97 o 
  -1   1   5     2087.21     2175.99     25.90 o 
   1   1   5     1325.41     1516.78     19.14 o 
   3   1   5      148.03      115.73      4.66 o 
   5   1   5     9873.76    10504.60    100.34 o 
   7   1   5     9682.72    10165.61    106.88 o 
   9   1   5     4335.14     4416.64     48.56 o 
  11   1   5      889.86      815.78     17.46 o 
  13   1   5       90.84       81.05      7.14 o 
  15   1   5     1179.90     1161.96     23.42 o 
  17   1   5      265.48      303.91     16.42 o 
  19   1   5     1172.97     1204.98     33.13 o 
  21   1   5      990.81     1054.54     71.17 o 
  23   1   5      776.22      845.72     36.13 o 
 -32   2   5      808.53      852.04     36.41 o 
 -30   2   5      740.92      767.46     32.89 o 
 -28   2   5      439.01      441.42     24.65 o 
 -26   2   5     4705.11     4482.61    217.83 o 
 -24   2   5     3716.72     3516.26    107.12 o 
 -22   2   5     4723.99     4551.17     74.24 o 
 -20   2   5     5556.33     5527.90    105.09 o 
 -18   2   5     9798.77     9688.13    137.99 o 
 -16   2   5    10058.17    10669.07    178.50 o 
 -14   2   5      244.69      220.97      9.74 o 
 -12   2   5     2794.32     2856.58     44.72 o 
 -10   2   5     8975.32     9108.48    120.29 o 
  -8   2   5    32162.37    33463.39    392.65 o 
  -6   2   5    31888.79    32024.40    382.30 o 
  -4   2   5    23047.34    23887.66    267.73 o 
  -2   2   5     2519.38     2468.08     29.02 o 
   0   2   5     4118.05     4358.37     47.97 o 
   2   2   5     6997.84     7387.49     77.71 o 
   4   2   5    10298.64    10863.56    113.79 o 
   6   2   5    10138.77    10017.20    160.94 o 
   8   2   5     6181.63     6273.91     99.82 o 
  10   2   5    13012.30    13370.91    147.88 o 
  12   2   5     1467.67     1379.33     43.88 o 
  14   2   5      757.34      717.71     20.21 o 
  16   2   5      762.69      796.87     22.38 o 
  18   2   5     3062.17     3320.53    104.82 o 
  20   2   5     3827.71     4098.88     74.68 o 
  22   2   5     1172.43     1153.91     41.26 o 
 -31   3   5     1179.25     1167.93     35.89 o 
 -29   3   5     1564.58     1595.15     41.26 o 
 -27   3   5     1235.16     1252.46     34.46 o 
 -25   3   5      930.24      921.41     34.34 o 
 -23   3   5     2037.48     1885.13     40.73 o 
 -21   3   5    10044.98     9787.13    139.05 o 
 -19   3   5     4636.69     4481.22     87.89 o 
 -17   3   5     4415.77     4269.21     68.09 o 
 -15   3   5     5292.61     5302.92     78.69 o 
 -13   3   5     6065.19     6244.79     88.70 o 
 -11   3   5     5645.41     5588.37     84.94 o 
  -9   3   5     4112.16     4102.91     52.89 o 
  -7   3   5    11577.01    11827.60    135.46 o 
  -5   3   5    14294.53    14438.56    197.20 o 
  -3   3   5    15350.79    15841.08    178.41 o 
  -1   3   5    12197.34    12482.77    207.96 o 
   1   3   5     6555.29     6570.13     80.52 o 
   3   3   5     1567.67     1300.11     28.67 o 
   5   3   5     9957.91    10474.64    119.94 o 
   7   3   5     8230.86     8578.34    121.91 o 
   9   3   5     3288.30     3415.63     50.76 o 
  11   3   5     1581.54     1574.71     32.21 o 
  13   3   5     2095.87     2004.78     40.32 o 
  15   3   5     5099.05     5041.13     83.00 o 
  17   3   5     1203.27     1276.88     49.43 o 
  19   3   5     1382.79     1431.89     38.13 o 
  21   3   5     1118.67     1165.39     45.56 o 
 -28   4   5      428.76      445.14     21.49 o 
 -26   4   5     1235.24     1256.08     57.79 o 
 -24   4   5      646.59      614.43     22.70 o 
 -22   4   5       28.51       39.20      8.20 o 
 -20   4   5       67.23       72.57     10.83 o 
 -18   4   5     1875.92     1803.79     37.25 o 
 -16   4   5     4663.04     4557.70     71.41 o 
 -14   4   5     3502.26     3583.37     72.88 o 
 -12   4   5     4207.72     4332.87     57.71 o 
 -10   4   5     3305.63     3336.82     53.87 o 
  -8   4   5       74.14       66.77      7.05 o 
  -6   4   5      150.06      131.80      8.75 o 
  -4   4   5      770.01      707.13     21.62 o 
  -2   4   5     3237.27     3159.70     53.74 o 
   0   4   5     6177.78     6157.75    100.45 o 
   2   4   5     8603.05     8326.49    120.87 o 
   4   4   5     4387.54     4442.36     72.71 o 
   6   4   5       84.18       94.62      9.61 o 
   8   4   5        5.29       14.21      6.20 o 
  10   4   5      808.94      800.91     25.52 o 
  12   4   5      874.31      810.22     31.16 o 
  14   4   5      624.72      599.43     29.37 o 
  16   4   5     1616.92     1466.58     47.59 o 
  18   4   5     1160.79     1106.77     42.01 o 
  20   4   5      382.43      383.17     25.60 o 
 -27   5   5      210.21      225.68     26.58 o 
 -25   5   5        4.27        0.00      8.80 o 
 -23   5   5       26.84       33.13     11.58 o 
 -21   5   5      110.74      109.96     14.17 o 
 -19   5   5      352.61      283.98     19.35 o 
 -17   5   5      297.44      258.76     23.63 o 
 -15   5   5      227.73      254.92     28.96 o 
 -13   5   5     1230.15     1146.53     35.53 o 
 -11   5   5       24.95       25.33      7.84 o 
  -9   5   5        8.11       12.73      6.90 o 
  -7   5   5      613.29      596.65     22.21 o 
  -5   5   5      601.60      594.67     20.98 o 
  -3   5   5      326.74      344.05     14.64 o 
  -1   5   5      748.16      674.14     21.05 o 
   1   5   5      847.93      858.38     24.44 o 
   3   5   5       12.03       14.19      6.16 o 
   5   5   5       44.83       52.00      8.53 o 
   7   5   5      415.95      420.68     18.53 o 
   9   5   5      374.20      353.12     21.01 o 
  11   5   5       62.67       74.58     12.91 o 
  13   5   5      596.21      581.07     28.83 o 
  15   5   5      303.91      315.66     22.67 o 
  17   5   5        0.75       14.00      9.32 o 
 -24   6   5       32.87       27.42     25.81 o 
 -22   6   5      427.03      385.24     24.22 o 
 -20   6   5      231.76      226.30     19.08 o 
 -18   6   5      782.08      749.85     31.24 o 
 -16   6   5      806.19      769.21     31.02 o 
 -14   6   5     1864.09     1819.94     50.29 o 
 -12   6   5      746.75      734.53     29.28 o 
 -10   6   5      877.55      872.10     31.93 o 
  -8   6   5     1532.54     1458.80     42.70 o 
  -6   6   5      885.41      860.52     31.38 o 
  -4   6   5      761.09      710.41     22.57 o 
  -2   6   5       93.87       85.32      9.90 o 
   0   6   5     1825.11     1872.74     41.20 o 
   2   6   5      802.38      761.78     24.73 o 
   4   6   5     2560.66     2572.30     52.49 o 
   6   6   5     2091.05     2009.09     45.53 o 
   8   6   5      647.76      661.28     75.42 o 
  10   6   5       62.93       62.99     12.57 o 
  12   6   5       12.46       14.89     12.71 o 
  14   6   5      314.12      295.68     21.49 o 
 -21   7   5      615.23      550.99     40.90 o 
 -19   7   5      825.37      807.38     48.35 o 
 -17   7   5     1134.52     1189.80     41.55 o 
 -15   7   5     1990.37     1986.39     56.07 o 
 -13   7   5      831.41      941.95     35.88 o 
 -11   7   5     2326.18     2313.75     60.65 o 
  -9   7   5      753.11      749.74     31.45 o 
  -7   7   5     1514.51     1418.92     63.43 o 
  -5   7   5     1630.50     1543.77     47.77 o 
  -3   7   5     1749.37     1755.49     51.37 o 
  -1   7   5     2587.02     2708.96     67.66 o 
   1   7   5     1680.01     1761.38     42.33 o 
   3   7   5     2437.72     2456.51     74.64 o 
   5   7   5      699.49      726.33     37.00 o 
   7   7   5      691.68      710.58     32.08 o 
   9   7   5      362.75      368.58     24.07 o 
  11   7   5      956.30      953.77     38.82 o 
 -16   8   5      422.98      473.41     38.50 o 
 -14   8   5     1521.35     1612.72     72.29 o 
 -12   8   5      903.36      985.58     54.65 o 
 -10   8   5     1135.71     1101.44     40.68 o 
  -8   8   5      297.90      317.82     22.00 o 
  -6   8   5      400.09      416.37     24.96 o 
  -4   8   5     1185.66     1171.04     59.03 o 
  -2   8   5     1232.19     1316.52     45.48 o 
   0   8   5     2499.30     2553.19     90.32 o 
   2   8   5      645.70      614.37     34.70 o 
   4   8   5      957.11      992.32     39.68 o 
   6   8   5      161.98      197.97     19.94 o 
 -32   0   6     1177.44     1094.84     56.40 o 
 -30   0   6     3228.09     2987.23    100.42 o 
 -28   0   6     5360.18     5253.64    147.29 o 
 -26   0   6     2853.85     2679.64     87.57 o 
 -24   0   6     1345.82     1248.30     51.10 o 
 -22   0   6     3957.23     4087.43    111.92 o 
 -20   0   6     3288.19     3295.61     91.82 o 
 -18   0   6     2735.14     2714.23     76.38 o 
 -16   0   6     8995.45     9006.20    204.62 o 
 -14   0   6    27840.47    29538.87    519.22 o 
 -12   0   6    32471.47    34110.33    527.05 o 
 -10   0   6    13614.67    13810.65    219.23 o 
  -8   0   6     2906.79     2805.26     50.56 o 
  -6   0   6      307.19      253.88     15.68 o 
  -4   0   6     4885.95     4663.67     93.41 o 
  -2   0   6    29385.74    30637.13    391.42 o 
   0   0   6    40684.98    42918.41    544.56 o 
   2   0   6    15467.67    15522.18    204.48 o 
   4   0   6     5578.49     5559.08     80.72 o 
   6   0   6     4757.90     4840.77     73.06 o 
   8   0   6     2160.33     2294.24     41.87 o 
  10   0   6      492.60      527.83     30.14 o 
  12   0   6     3564.23     3911.92     66.21 o 
  14   0   6    10315.74    10864.59    190.69 o 
  16   0   6     7060.89     7190.73    137.30 o 
  18   0   6     1660.68     1515.53     65.25 o 
  20   0   6      300.35      291.73     29.92 o 
 -31   1   6      535.43      525.47     27.43 o 
 -29   1   6     1309.68     1203.07     39.76 o 
 -27   1   6      483.20      455.44     39.17 o 
 -25   1   6    11087.13    10849.08    183.15 o 
 -23   1   6     1072.26     1045.68     32.22 o 
 -21   1   6     2780.15     2675.22     79.25 o 
 -19   1   6     1384.66     1417.01     42.02 o 
 -17   1   6     3643.96     3641.30     87.56 o 
 -15   1   6    10258.94    10517.32    207.69 o 
 -13   1   6     2317.72     2166.67     44.67 o 
 -11   1   6    17063.55    17567.92    213.74 o 
  -9   1   6     5290.16     5312.65     86.34 o 
  -7   1   6    11126.26    11372.62    150.90 o 
  -5   1   6     5411.14     5496.25     68.13 o 
  -3   1   6    14312.42    15365.66    175.46 o 
  -1   1   6     1212.42      858.12     12.54 o 
   1   1   6    21126.76    23167.36    211.52 o 
   3   1   6     8251.45     8558.04     90.35 o 
   5   1   6     2742.56     2830.93     33.13 o 
   7   1   6      782.97      708.27     17.31 o 
   9   1   6      268.32      257.72     10.05 o 
  11   1   6    13576.54    14251.77    151.43 o 
  13   1   6      792.06      851.58     20.77 o 
  15   1   6     3910.05     4116.08     62.23 o 
  17   1   6      851.18      885.83     24.51 o 
  19   1   6      976.83      859.46     34.77 o 
  21   1   6      647.65      692.68     45.38 o 
 -32   2   6       57.61       62.50     11.97 o 
 -30   2   6        5.16        4.25      7.92 o 
 -28   2   6      385.98      348.18     18.46 o 
 -26   2   6       27.69       36.18      8.72 o 
 -24   2   6      176.77      171.55     12.76 o 
 -22   2   6     2081.18     1909.90     48.65 o 
 -20   2   6     1674.83     1629.07     46.46 o 
 -18   2   6     1063.33     1064.03     34.60 o 
 -16   2   6        7.01       10.69      4.35 o 
 -14   2   6       16.58       15.22      4.09 o 
 -12   2   6       11.41       12.58      4.78 o 
 -10   2   6     1101.66     1008.21     27.29 o 
  -8   2   6     2858.27     2883.89     40.76 o 
  -6   2   6     6704.17     6873.44     84.22 o 
  -4   2   6      937.85      861.41     16.58 o 
  -2   2   6     3185.70     3385.11     45.55 o 
   0   2   6      312.58      334.13     10.83 o 
   2   2   6      460.05      483.85     13.35 o 
   4   2   6       26.06       31.54      4.81 o 
   6   2   6      443.52      393.72     25.03 o 
   8   2   6     4427.43     4248.85     81.05 o 
  10   2   6      220.31      210.41     13.26 o 
  12   2   6      731.87      735.35     24.25 o 
  14   2   6      240.15      238.37     15.37 o 
  16   2   6       42.09       51.56      9.75 o 
  18   2   6       12.95       24.71     10.14 o 
  20   2   6       14.96       22.05     11.71 o 
 -31   3   6        0.71        0.00     10.04 o 
 -29   3   6      129.66      126.03     17.14 o 
 -27   3   6     1214.09     1262.31     43.75 o 
 -25   3   6      445.39      430.69     24.31 o 
 -23   3   6      537.91      502.26     24.69 o 
 -21   3   6       44.74       46.60     10.53 o 
 -19   3   6        7.60        4.19     10.00 o 
 -17   3   6      404.80      417.15     20.33 o 
 -15   3   6      389.74      380.79     18.69 o 
 -13   3   6     2851.34     2560.28    221.23 o 
 -11   3   6     1422.83     1319.39     28.49 o 
  -9   3   6     1258.91     1225.59     32.05 o 
  -7   3   6      205.71      225.14      8.49 o 
  -5   3   6       70.41       58.95      7.21 o 
  -3   3   6      344.33      301.46     15.78 o 
  -1   3   6     4387.56     4551.79     71.39 o 
   1   3   6     4231.37     4114.13     57.30 o 
   3   3   6     1356.19     1383.04     26.22 o 
   5   3   6        4.71        8.19      4.05 o 
   7   3   6      202.10      223.41     15.52 o 
   9   3   6       48.59       50.02      8.46 o 
  11   3   6       33.15       51.55     15.94 o 
  13   3   6     1814.19     1758.29     41.93 o 
  15   3   6      798.80      814.78     28.36 o 
  17   3   6      398.44      421.86     26.40 o 
  19   3   6       77.62       84.75     15.26 o 
 -28   4   6      360.66      333.39     24.82 o 
 -26   4   6     1605.57     1585.47     51.42 o 
 -24   4   6     1262.89     1321.15     60.10 o 
 -22   4   6     1602.55     1762.08    194.20 o 
 -20   4   6     1691.86     1660.42     47.06 o 
 -18   4   6     1096.93     1041.37     34.59 o 
 -16   4   6     2551.73     2536.24    142.19 o 
 -14   4   6     6595.65     6418.74    119.59 o 
 -12   4   6     5841.14     5769.74     88.38 o 
 -10   4   6     3552.79     3531.52    119.15 o 
  -8   4   6     1762.46     1684.69     40.74 o 
  -6   4   6      250.48      228.20     11.89 o 
  -4   4   6     9238.67     9541.23    135.92 o 
  -2   4   6     4061.55     3970.71     65.74 o 
   0   4   6    11791.61    12119.62    169.28 o 
   2   4   6     4049.21     3943.74     66.75 o 
   4   4   6      965.35      849.50     24.82 o 
   6   4   6     1518.41     1447.88     34.58 o 
   8   4   6        4.69        0.00      5.36 o 
  10   4   6     2452.86     2281.50     49.09 o 
  12   4   6     1882.51     1919.05     45.52 o 
  14   4   6     3824.10     4028.87     76.44 o 
  16   4   6     2309.75     2340.69     64.92 o 
  18   4   6      319.96      300.16     23.18 o 
 -27   5   6     1255.03     1447.42    227.29 o 
 -25   5   6     1652.53     1929.90    394.98 o 
 -23   5   6     2232.17     2209.43     88.56 o 
 -21   5   6     1701.49     1643.52     48.97 o 
 -19   5   6     1903.31     1858.38     51.91 o 
 -17   5   6     2440.48     2322.30     58.64 o 
 -15   5   6     2098.12     2017.89     62.81 o 
 -13   5   6     2820.33     2650.55     62.38 o 
 -11   5   6     4833.28     4788.77     95.94 o 
  -9   5   6     5255.12     5196.17     82.77 o 
  -7   5   6     5574.83     5645.37     88.60 o 
  -5   5   6     4747.81     4797.89     78.25 o 
  -3   5   6     3513.56     3520.27     61.98 o 
  -1   5   6     3178.64     3163.09     69.68 o 
   1   5   6     2396.40     2275.98     46.30 o 
   3   5   6     3800.18     3809.44     67.62 o 
   5   5   6     1958.71     1880.53     61.13 o 
   7   5   6     2133.90     1984.46     44.97 o 
   9   5   6     2720.48     2565.65    101.95 o 
  11   5   6     2574.17     2506.04     54.93 o 
  13   5   6     1632.02     1710.73     53.26 o 
  15   5   6      536.60      605.17     49.09 o 
 -24   6   6      504.73      444.71     37.55 o 
 -22   6   6     1762.20     1808.23     54.13 o 
 -20   6   6     2267.65     2257.05     61.35 o 
 -18   6   6     1635.65     1619.43     51.35 o 
 -16   6   6      216.14      210.68     18.19 o 
 -14   6   6      724.67      658.73     28.48 o 
 -12   6   6        4.77        5.66      7.84 o 
 -10   6   6     2241.05     2176.57     56.81 o 
  -8   6   6     4324.11     4281.88     90.80 o 
  -6   6   6     4125.11     4283.67     90.93 o 
  -4   6   6     4700.38     4594.94     78.08 o 
  -2   6   6      314.12      298.77     15.74 o 
   0   6   6     1631.16     1604.45     38.57 o 
   2   6   6        4.81        8.28      9.49 o 
   4   6   6      456.48      429.80     19.70 o 
   6   6   6     2348.70     2223.03     49.87 o 
   8   6   6     2402.21     2363.77     68.11 o 
  10   6   6     1929.75     1867.90     56.16 o 
  12   6   6      518.03      549.70     29.65 o 
 -21   7   6       83.29       87.42     14.51 o 
 -19   7   6      418.67      437.96     25.64 o 
 -17   7   6      388.38      400.62     24.39 o 
 -15   7   6       29.84       40.86     14.00 o 
 -13   7   6        0.22        0.00      7.68 o 
 -11   7   6       20.04       30.62     10.35 o 
  -9   7   6        2.62        9.23      8.55 o 
  -7   7   6      400.73      409.11     23.99 o 
  -5   7   6     1006.01      929.16     36.02 o 
  -3   7   6      474.18      413.60     24.17 o 
  -1   7   6        8.80       19.52      9.50 o 
   1   7   6      238.63      222.36     16.00 o 
   3   7   6      279.56      282.68     17.49 o 
   5   7   6      137.99      144.23     17.09 o 
   7   7   6      230.06      241.63     25.91 o 
   9   7   6      306.01      333.28     23.32 o 
 -14   8   6        0.79       15.68      9.43 o 
 -12   8   6      156.33      136.43     16.94 o 
 -10   8   6        2.70        6.18      8.52 o 
  -8   8   6       35.20       57.16     12.89 o 
  -6   8   6      226.66      280.14     22.43 o 
  -4   8   6      430.68      501.79     27.77 o 
  -2   8   6      520.46      526.28     88.50 o 
   0   8   6        0.43        9.79      8.50 o 
   2   8   6      114.91      115.52     16.23 o 
   4   8   6        6.35       15.43     14.66 o 
 -31   1   7      570.60      682.97    104.23 o 
 -29   1   7     1535.40     1488.98    205.53 o 
 -27   1   7      198.72      227.11     19.30 o 
 -25   1   7      622.76      645.68     48.01 o 
 -23   1   7      682.65      701.20     61.61 o 
 -21   1   7     2741.90     2723.31    158.79 o 
 -19   1   7     3076.27     2816.85    451.53 o 
 -17   1   7     1541.67     1398.15     81.52 o 
 -15   1   7     2812.87     2805.11     56.33 o 
 -13   1   7     1142.48     1176.49     25.92 o 
 -11   1   7     3031.66     3107.10     50.00 o 
  -9   1   7     3882.28     3931.64     59.53 o 
  -7   1   7    11262.99    11371.83    133.62 o 
  -5   1   7     4534.06     4336.39     56.46 o 
  -3   1   7     5517.88     5739.70    122.14 o 
  -1   1   7      333.28      351.61      9.53 o 
   1   1   7      158.34      166.95      7.59 o 
   3   1   7      387.88      379.31     12.16 o 
   5   1   7     2447.64     2416.77     38.59 o 
   7   1   7     8962.08     9265.78    116.07 o 
   9   1   7     2274.86     2310.02     59.20 o 
  11   1   7     1660.27     1564.93     31.70 o 
  13   1   7      126.67      140.85     31.94 o 
  15   1   7      276.80      244.93     20.00 o 
  17   1   7      184.92      205.55     19.42 o 
 -32   2   7      892.04      868.76     51.41 o 
 -30   2   7      940.07     1028.72     71.73 o 
 -28   2   7      349.77      390.77     38.50 o 
 -26   2   7     1758.78     1810.70     52.53 o 
 -24   2   7     3211.88     3144.72    160.47 o 
 -22   2   7     5608.02     5452.37    146.80 o 
 -20   2   7     7374.66     7387.36    135.83 o 
 -18   2   7    10604.91    10830.90    279.20 o 
 -16   2   7     3168.28     3349.95     86.58 o 
 -14   2   7      462.34      444.63     18.55 o 
 -12   2   7     1118.98     1078.15     24.63 o 
 -10   2   7     4497.25     4505.20     68.40 o 
  -8   2   7    24866.52    24038.55    543.66 o 
  -6   2   7    20721.58    20852.83    702.83 o 
  -4   2   7    27706.74    27515.57   1029.40 o 
  -2   2   7     2338.16     2292.99     41.49 o 
   0   2   7       45.43       49.99      5.44 o 
   2   2   7      882.66      897.78     19.95 o 
   4   2   7     2397.98     2444.35     64.09 o 
   6   2   7     7720.36     7791.96    172.46 o 
   8   2   7     7582.80     7991.22    189.11 o 
  10   2   7    10321.77    10355.28    156.34 o 
  12   2   7     3433.38     3250.60     61.89 o 
  14   2   7      347.81      327.61     24.48 o 
  16   2   7       65.68       92.03     14.93 o 
  18   2   7      513.91      658.01     31.76 o 
 -29   3   7     2657.97     2654.07     71.78 o 
 -27   3   7     1176.69     1223.96     43.84 o 
 -25   3   7     1432.19     1506.69     47.68 o 
 -23   3   7     1537.83     1608.80     48.87 o 
 -21   3   7     3139.88     3243.11    222.15 o 
 -19   3   7     5527.85     5378.59    105.49 o 
 -17   3   7     2647.66     2577.06     59.55 o 
 -15   3   7     7815.49     7668.44    137.35 o 
 -13   3   7     3263.35     3327.78     73.39 o 
 -11   3   7     5171.07     5249.76     81.25 o 
  -9   3   7     6341.41     6285.22     94.32 o 
  -7   3   7    10613.06    10729.93    149.98 o 
  -5   3   7     4696.00     4691.29     74.20 o 
  -3   3   7     5808.46     6097.89     92.15 o 
  -1   3   7     6184.60     6171.26     99.20 o 
   1   3   7     3503.36     3318.25     49.71 o 
   3   3   7     2555.41     2453.22     54.76 o 
   5   3   7     2070.81     2005.25     41.78 o 
   7   3   7     9406.95     9659.25    141.83 o 
   9   3   7     1903.82     1951.56     58.05 o 
  11   3   7     2059.16     2114.60     47.10 o 
  13   3   7     1030.24     1008.02     31.37 o 
  15   3   7     1395.59     1337.38     44.84 o 
  17   3   7     1198.41     1244.81     45.06 o 
 -28   4   7      477.11      469.01     41.79 o 
 -26   4   7     1312.50     1561.82    124.20 o 
 -24   4   7      591.71      702.50     70.55 o 
 -22   4   7      294.03      262.11     29.73 o 
 -20   4   7      110.11       95.24     12.87 o 
 -18   4   7      834.17      733.24     29.05 o 
 -16   4   7      977.17     1034.18     34.28 o 
 -14   4   7     6319.18     6290.23     97.11 o 
 -12   4   7     6481.56     6333.22    107.56 o 
 -10   4   7     2813.52     2780.80     67.61 o 
  -8   4   7      264.93      247.00     22.97 o 
  -6   4   7       66.88       62.94     12.50 o 
  -4   4   7     2037.59     1975.33     51.47 o 
  -2   4   7      190.42      173.18     11.36 o 
   0   4   7     2310.47     2206.42     54.54 o 
   2   4   7     3842.35     3682.89     64.90 o 
   4   4   7     5685.06     5693.72    181.05 o 
   6   4   7      616.71      618.46     22.46 o 
   8   4   7        5.20       16.33      7.27 o 
  10   4   7      103.77      118.67     12.86 o 
  12   4   7      376.91      347.37     18.89 o 
  14   4   7      594.61      593.49     25.42 o 
  16   4   7      439.44      435.56     27.18 o 
 -27   5   7      268.58      419.35    128.61 o 
 -25   5   7       12.88       10.63     12.17 o 
 -23   5   7       12.14        6.09     13.52 o 
 -21   5   7      220.57      226.41     19.31 o 
 -19   5   7        0.87        1.54      7.43 o 
 -17   5   7      371.38      325.42     19.99 o 
 -15   5   7      253.42      266.09     17.95 o 
 -13   5   7        0.44        1.23      6.36 o 
 -11   5   7      182.31      191.60     34.25 o 
  -9   5   7      148.67      134.03     11.23 o 
  -7   5   7      191.08      182.19     12.59 o 
  -5   5   7      773.97      754.62     23.93 o 
  -3   5   7     1186.57     1161.00     30.58 o 
  -1   5   7     1703.57     1608.10     37.46 o 
   1   5   7      547.84      543.17     20.96 o 
   3   5   7      149.15      158.74     14.94 o 
   5   5   7      451.33      412.70     19.36 o 
   7   5   7       32.97       35.18      9.04 o 
   9   5   7       86.17      109.96     13.12 o 
  11   5   7       71.32       74.83     11.65 o 
  13   5   7       64.19       48.38     11.20 o 
 -24   6   7      151.80      147.63     25.34 o 
 -22   6   7      142.63      147.97     17.54 o 
 -20   6   7      826.42      795.13     33.96 o 
 -18   6   7      779.08      763.82     35.71 o 
 -16   6   7      746.15      663.44     30.01 o 
 -14   6   7      300.33      309.65     20.38 o 
 -12   6   7      201.16      246.82     18.88 o 
 -10   6   7      976.16      976.47     43.84 o 
  -8   6   7     2660.34     2546.30     81.78 o 
  -6   6   7     1515.62     1415.03     43.98 o 
  -4   6   7      298.82      297.19     16.03 o 
  -2   6   7      395.70      362.06     17.96 o 
   0   6   7      258.16      259.98     15.70 o 
   2   6   7      347.48      338.71     18.06 o 
   4   6   7      129.21      133.26     16.92 o 
   6   6   7     1571.59     1486.10     46.26 o 
   8   6   7     1455.89     1478.05     50.60 o 
  10   6   7      543.96      566.67     25.65 o 
 -19   7   7      423.49      451.15     26.57 o 
 -17   7   7     1229.33     1237.41     44.12 o 
 -15   7   7     1049.47     1110.26     41.20 o 
 -13   7   7     2007.33     1979.41     57.54 o 
 -11   7   7     1088.43     1171.92     42.24 o 
  -9   7   7     1009.03     1009.41     38.75 o 
  -7   7   7      979.47      917.50     36.85 o 
  -5   7   7     1011.00     1005.41     38.92 o 
  -3   7   7     1835.22     1812.85     74.83 o 
  -1   7   7      553.87      587.17     24.11 o 
   1   7   7     1604.92     1589.76     41.75 o 
   3   7   7     1126.03     1199.77     45.53 o 
   5   7   7      978.16      966.33     34.74 o 
   7   7   7      455.47      526.33     39.26 o 
 -12   8   7     1300.89     1389.61     48.73 o 
 -10   8   7     1076.32     1127.39     42.95 o 
  -8   8   7      348.02      394.92     25.55 o 
  -6   8   7      145.54      169.28     18.80 o 
  -4   8   7      466.78      502.83     28.29 o 
  -2   8   7      721.88      847.72     37.39 o 
 -26   0   8     4734.43     6269.23    201.75 o 
 -24   0   8     3709.41     4331.54    148.12 o 
 -22   0   8     2238.55     2434.93     96.29 o 
 -20   0   8        7.94       34.09     14.47 o 
 -18   0   8      800.24      915.40     48.09 o 
 -16   0   8     6933.78     6972.09    188.51 o 
 -14   0   8    22859.84    23093.24    542.71 o 
 -12   0   8    33974.56    30108.69    694.56 o 
 -10   0   8     8521.32     8572.41    216.02 o 
  -8   0   8    13554.40    13486.51    322.83 o 
  -6   0   8       24.85       31.88      7.04 o 
  -4   0   8      192.43      208.29     13.34 o 
  -2   0   8     4330.73     4811.90     94.28 o 
   0   0   8    12016.34    12786.02    360.92 o 
   2   0   8    24611.29    25414.45    547.27 o 
   4   0   8     8690.77     9470.06    170.10 o 
   6   0   8     6429.82     6177.06    173.80 o 
   8   0   8     2001.27     1959.54     76.71 o 
  10   0   8       63.75       71.80     17.62 o 
  12   0   8      678.77      795.70     47.58 o 
  14   0   8     1758.01     1922.47     81.79 o 
 -31   1   8     1167.08     1493.70     85.60 o 
 -29   1   8      773.99      975.17     65.32 o 
 -27   1   8     1580.79     1862.94     88.84 o 
 -25   1   8     2522.71     2737.35    107.89 o 
 -23   1   8     2173.24     2394.27     95.40 o 
 -21   1   8     1586.44     1815.25     76.84 o 
 -19   1   8     2762.90     2975.76    245.28 o 
 -17   1   8     2730.12     3038.59     71.23 o 
 -15   1   8     3880.46     4100.74     86.53 o 
 -13   1   8     8474.62     8536.72    154.66 o 
 -11   1   8    10867.91    10685.32    186.70 o 
  -9   1   8     5453.63     5461.47    102.81 o 
  -7   1   8      356.09      332.75     31.23 o 
  -5   1   8     3606.39     3677.55     93.30 o 
  -3   1   8     3775.35     3640.43     86.60 o 
  -1   1   8     4480.82     4265.34     71.91 o 
   1   1   8     5062.82     5183.01     84.32 o 
   3   1   8     6479.50     6746.24    105.49 o 
   5   1   8     4381.44     4258.64    102.90 o 
   7   1   8      546.99      557.08     20.79 o 
   9   1   8     1386.92     1417.12     35.85 o 
  11   1   8     1301.13     1317.33     44.00 o 
  13   1   8     1431.00     1520.28     71.71 o 
  15   1   8      788.78      884.29     54.45 o 
  17   1   8      778.08      795.73     53.78 o 
 -30   2   8        2.16        7.58     10.67 o 
 -28   2   8      123.16      125.55     16.67 o 
 -26   2   8       24.62       34.29     10.52 o 
 -24   2   8       93.52      104.32     14.05 o 
 -22   2   8     1249.57     1201.68     38.89 o 
 -20   2   8      591.49      694.26     27.90 o 
 -18   2   8     2239.04     2304.19     86.84 o 
 -16   2   8      326.02      307.15     19.45 o 
 -14   2   8       51.83       68.38     10.10 o 
 -12   2   8       19.36       21.76      4.92 o 
 -10   2   8       91.41       74.67     10.30 o 
  -8   2   8     4802.00     4563.10     99.00 o 
  -6   2   8     1369.37     1302.23     30.90 o 
  -4   2   8     1008.56      927.58     23.25 o 
  -2   2   8      970.85      962.18     21.27 o 
   0   2   8      562.90      533.78     15.51 o 
   2   2   8      126.02      112.10     10.48 o 
   4   2   8       99.07       77.28      7.54 o 
   6   2   8      126.04      113.77      9.12 o 
   8   2   8     1319.44     1217.37     31.88 o 
  10   2   8      435.70      410.08     24.29 o 
  12   2   8      373.05      371.62     24.08 o 
  14   2   8      133.60      149.69     18.33 o 
  16   2   8        0.40        0.00     11.81 o 
 -29   3   8      519.69      603.37     32.29 o 
 -27   3   8      251.61      266.16     22.28 o 
 -25   3   8      807.64      874.99     46.02 o 
 -23   3   8       69.53       62.96     12.20 o 
 -21   3   8       81.48       64.65     17.29 o 
 -19   3   8        4.16        7.70      7.06 o 
 -17   3   8      536.65      458.72     21.67 o 
 -15   3   8      894.66      885.88     24.78 o 
 -13   3   8     1204.49     1175.75     28.71 o 
 -11   3   8     2436.31     2221.59     70.07 o 
  -9   3   8       54.36       69.70     11.65 o 
  -7   3   8     1589.46     1566.68     34.07 o 
  -5   3   8     3015.50     3015.51     53.93 o 
  -3   3   8      679.86      663.34     20.58 o 
  -1   3   8      980.10      962.73     22.51 o 
   1   3   8     3677.58     3608.01     73.31 o 
   3   3   8     1986.74     1951.07     49.31 o 
   5   3   8      216.73      176.96     14.85 o 
   7   3   8      412.54      374.33     18.27 o 
   9   3   8      155.26      135.45     12.93 o 
  11   3   8      465.04      432.31     20.32 o 
  13   3   8      120.12      161.18     14.94 o 
  15   3   8      304.38      336.44     33.92 o 
 -28   4   8      853.55      988.79    157.26 o 
 -26   4   8     1793.17     2146.50    258.36 o 
 -24   4   8     1887.89     2253.79    446.72 o 
 -22   4   8     1068.57      982.34     55.73 o 
 -20   4   8      398.83      345.22     20.79 o 
 -18   4   8       93.92      110.76     14.95 o 
 -16   4   8     1949.97     1903.48     50.70 o 
 -14   4   8     6049.13     5963.99    118.32 o 
 -12   4   8     8329.84     8362.38    175.43 o 
 -10   4   8     4996.33     4957.95    116.91 o 
  -8   4   8     1070.99     1073.10     33.05 o 
  -6   4   8      406.57      393.54     16.73 o 
  -4   4   8      481.33      488.34     18.52 o 
  -2   4   8     1421.86     1352.80     33.12 o 
   0   4   8     3475.94     3497.26     63.38 o 
   2   4   8     4812.54     4810.99     81.37 o 
   4   4   8     3953.81     3996.33     75.24 o 
   6   4   8     1861.96     1801.48     52.81 o 
   8   4   8      292.41      269.73     16.62 o 
  10   4   8      276.88      278.63     17.71 o 
  12   4   8      455.06      533.95     23.71 o 
 -25   5   8     1361.13     2036.45    773.71 o 
 -23   5   8     1568.52     1487.37     96.32 o 
 -21   5   8     1516.58     1573.16     49.02 o 
 -19   5   8     1736.11     1712.93     62.92 o 
 -17   5   8     2056.32     1927.95     53.53 o 
 -15   5   8     1187.54     1175.56     39.22 o 
 -13   5   8     3105.58     2890.76     68.73 o 
 -11   5   8     4695.04     4618.25     78.55 o 
  -9   5   8     2519.30     2580.55     51.99 o 
  -7   5   8     4897.04     5039.46     91.55 o 
  -5   5   8      677.82      680.61     26.26 o 
  -3   5   8     4228.49     4118.59     73.00 o 
  -1   5   8     1008.30     1020.51     32.15 o 
   1   5   8     1422.14     1416.68     36.50 o 
   3   5   8     3279.56     3296.45     93.39 o 
   5   5   8      908.88      898.29     29.45 o 
   7   5   8     3467.10     3291.72     84.51 o 
   9   5   8      894.92      918.44     35.06 o 
  11   5   8     1532.36     1614.36    105.75 o 
 -22   6   8     1150.29     1166.01     42.92 o 
 -20   6   8     1862.92     1834.80     55.18 o 
 -18   6   8     1966.49     1920.20     56.04 o 
 -16   6   8     1075.81     1070.25     43.70 o 
 -14   6   8      440.60      414.68     24.26 o 
 -12   6   8        2.49        0.00      7.17 o 
 -10   6   8      651.63      678.71     30.59 o 
  -8   6   8     2374.48     2437.89     63.70 o 
  -6   6   8     3150.92     3117.21     61.14 o 
  -4   6   8     2004.65     2043.82     46.70 o 
  -2   6   8      760.33      754.22     26.35 o 
   0   6   8     1270.83     1291.40     36.08 o 
   2   6   8       76.18       86.99     11.96 o 
   4   6   8      215.50      232.69     17.03 o 
   6   6   8      619.90      637.79     28.14 o 
   8   6   8     1444.58     1393.38     48.62 o 
 -17   7   8      234.04      220.01     26.67 o 
 -15   7   8       19.44       37.49     12.00 o 
 -13   7   8       98.59       94.34     14.85 o 
 -11   7   8        7.32       15.98      9.59 o 
  -9   7   8        4.37        3.99      8.17 o 
  -7   7   8       95.64      113.27     16.06 o 
  -5   7   8      494.87      521.23     28.31 o 
  -3   7   8      907.36      863.12     36.43 o 
  -1   7   8        1.89        5.67      6.90 o 
   1   7   8       68.94       61.90     11.01 o 
   3   7   8      178.73      181.77     19.41 o 
 -31   1   9      486.54      640.35     59.66 o 
 -29   1   9      682.60      857.23     63.59 o 
 -27   1   9      158.32      235.95     56.86 o 
 -25   1   9      600.43      746.30     86.23 o 
 -23   1   9      790.76      995.45    120.85 o 
 -21   1   9     2508.34     2771.95    165.08 o 
 -19   1   9     1541.72     1738.42     97.43 o 
 -17   1   9     2601.15     2584.69     64.16 o 
 -15   1   9     2508.80     2518.41     60.95 o 
 -13   1   9      477.93      457.95     21.27 o 
 -11   1   9      779.01      751.16     41.27 o 
  -9   1   9      297.97      311.56     13.87 o 
  -7   1   9     7967.99     7780.36    116.65 o 
  -5   1   9     3120.93     3084.35     57.94 o 
  -3   1   9     2908.63     2911.63     55.51 o 
  -1   1   9      505.24      520.62     19.76 o 
   1   1   9      252.70      290.35     15.02 o 
   3   1   9     1118.04     1129.26     35.77 o 
   5   1   9     1202.68     1337.18     66.81 o 
   7   1   9     2672.93     2634.90     68.28 o 
   9   1   9      819.78      769.33     33.37 o 
  11   1   9      557.85      534.47     40.89 o 
  13   1   9      120.26       93.53     23.24 o 
 -30   2   9     1184.79     1278.15     74.62 o 
 -28   2   9      792.22      863.04     58.93 o 
 -26   2   9      290.43      303.45     36.20 o 
 -24   2   9      266.63      338.69     34.20 o 
 -22   2   9     2421.01     2989.94    315.77 o 
 -20   2   9     8290.94     9193.55    893.86 o 
 -18   2   9    14469.43    15153.28    646.23 o 
 -16   2   9     6773.81     6980.90    135.17 o 
 -14   2   9      686.46      693.16     38.77 o 
 -12   2   9     1075.92     1027.17     39.57 o 
 -10   2   9     1070.12      972.89     34.47 o 
  -8   2   9     2333.25     2365.76     59.30 o 
  -6   2   9     7108.91     7132.96    137.51 o 
  -4   2   9    11046.62    11164.78    164.74 o 
  -2   2   9    11197.85    11095.28    163.87 o 
   0   2   9     2852.49     2896.18    144.68 o 
   2   2   9     1097.55     1090.39     34.56 o 
   4   2   9     1255.26     1270.32     47.12 o 
   6   2   9     1122.15     1194.13     48.27 o 
   8   2   9     2605.80     2680.39    146.17 o 
  10   2   9     1953.28     1996.84     85.35 o 
  12   2   9     1069.68      941.03     58.10 o 
 -29   3   9     1320.02     1464.21     78.08 o 
 -27   3   9      773.42      815.42     55.12 o 
 -25   3   9     1333.66     1346.79     70.36 o 
 -23   3   9     1175.53     1156.74     63.00 o 
 -21   3   9     3299.08     3181.14    115.06 o 
 -19   3   9     1664.04     1622.81     68.86 o 
 -17   3   9     5772.14     5513.66     89.10 o 
 -15   3   9     6481.72     6262.72     97.71 o 
 -13   3   9     3053.76     3047.06     55.86 o 
 -11   3   9     1570.63     1522.22     61.17 o 
  -9   3   9      774.87      767.80     30.75 o 
  -7   3   9     8602.26     8346.30    158.89 o 
  -5   3   9     2045.49     1977.49     54.49 o 
  -3   3   9     3635.22     3788.52     69.26 o 
  -1   3   9     3191.71     3076.81     60.04 o 
   1   3   9     4221.07     4102.23     74.26 o 
   3   3   9     3292.88     3188.53    116.85 o 
   5   3   9     1566.73     1557.68    122.47 o 
   7   3   9     1972.26     2075.45    111.99 o 
   9   3   9      605.96      642.42     32.21 o 
  11   3   9      721.34      799.20     37.00 o 
 -26   4   9     1097.18     1471.60    374.79 o 
 -24   4   9      562.41      793.88    230.44 o 
 -22   4   9      365.21      349.82     22.19 o 
 -20   4   9        6.23        5.90      6.92 o 
 -18   4   9      588.48      513.08     24.96 o 
 -16   4   9      224.56      250.68     14.60 o 
 -14   4   9     2130.57     2120.44     46.70 o 
 -12   4   9     4985.27     4929.89    120.22 o 
 -10   4   9     3195.03     3141.21     58.99 o 
  -8   4   9      151.50      163.34     12.38 o 
  -6   4   9        8.16        9.74      6.01 o 
  -4   4   9      605.24      588.25     21.41 o 
  -2   4   9      619.58      601.94     22.15 o 
   0   4   9      976.80      988.79     49.43 o 
   2   4   9     1321.21     1288.77     34.58 o 
   4   4   9     3038.93     2828.53    101.84 o 
   6   4   9      514.95      500.02     33.41 o 
   8   4   9      165.36      195.30     21.14 o 
  10   4   9       18.21       26.74     11.14 o 
 -25   5   9       59.94      100.12     56.57 o 
 -23   5   9        2.51        3.02      9.86 o 
 -21   5   9        7.74        8.93      8.99 o 
 -19   5   9      352.64      314.12     21.68 o 
 -17   5   9       16.29       19.52      9.24 o 
 -15   5   9        6.31        5.86      7.24 o 
 -13   5   9      153.31      184.67     17.03 o 
 -11   5   9        0.61        7.57      6.37 o 
  -9   5   9      145.60      135.04     12.56 o 
  -7   5   9        5.37        4.93     10.45 o 
  -5   5   9      621.80      646.60     23.82 o 
  -3   5   9      213.61      217.13     15.21 o 
  -1   5   9       73.80       67.80     11.27 o 
   1   5   9      911.67      848.84     28.42 o 
   3   5   9       18.01       22.90      8.45 o 
   5   5   9       83.39       96.53     12.75 o 
   7   5   9      182.95      196.67     16.55 o 
 -20   6   9      410.91      408.92     28.06 o 
 -18   6   9      980.34      955.49     51.42 o 
 -16   6   9     1683.32     1541.41     49.45 o 
 -14   6   9      557.80      543.07     28.00 o 
 -12   6   9      213.66      241.87     20.29 o 
 -10   6   9       43.79       41.31     11.20 o 
  -8   6   9      663.71      699.49     31.32 o 
  -6   6   9      516.53      456.23     21.10 o 
  -4   6   9      221.90      226.06     16.25 o 
  -2   6   9      638.37      607.81     29.60 o 
   0   6   9      904.09      946.12     31.40 o 
   2   6   9      610.97      622.12     25.90 o 
   4   6   9      198.15      218.30     17.90 o 
 -13   7   9     1079.55     1292.93    118.73 o 
 -11   7   9     1176.33     1258.47     45.84 o 
  -9   7   9      317.18      352.19     24.35 o 
  -7   7   9      337.43      301.17     35.11 o 
  -5   7   9      577.84      561.59     29.77 o 
  -3   7   9      760.97      750.32     46.15 o 
 -30   0  10      592.30      855.33     71.49 o 
 -28   0  10     1545.48     2020.49    101.61 o 
 -26   0  10     3437.40     4350.09    155.78 o 
 -24   0  10     6301.60     7215.87    216.42 o 
 -22   0  10     6292.01     6824.25    201.94 o 
 -20   0  10      827.07     1060.09     56.47 o 
 -18   0  10      137.52      176.69     23.72 o 
 -16   0  10     2163.62     2115.18     78.76 o 
 -14   0  10     8685.84     8549.60    224.54 o 
 -12   0  10     7355.21     6883.43    184.38 o 
 -10   0  10     4140.48     4033.43    118.09 o 
  -8   0  10     7624.53     7308.44    139.27 o 
  -6   0  10     4623.34     4484.85    197.63 o 
  -4   0  10     1978.64     1894.27     77.77 o 
  -2   0  10     1368.05     1421.49     65.33 o 
   0   0  10     4059.86     4297.44    137.68 o 
   2   0  10     5396.27     5472.86    165.10 o 
   4   0  10     3196.18     3128.49    111.38 o 
   6   0  10     1737.99     1634.52     73.38 o 
   8   0  10      553.80      508.64     39.65 o 
  10   0  10      840.36      811.21     51.12 o 
 -29   1  10      971.19     1457.42    265.57 o 
 -27   1  10      908.57     1166.87     89.09 o 
 -25   1  10     3220.07     3724.27    295.88 o 
 -23   1  10      516.66      658.28     34.04 o 
 -21   1  10     3032.73     3169.40    119.46 o 
 -19   1  10     2743.04     2864.15     72.41 o 
 -17   1  10     1816.26     1822.93     51.87 o 
 -15   1  10     2508.44     2602.19     63.56 o 
 -13   1  10      167.35      166.56     14.73 o 
 -11   1  10    14393.75    14039.30    200.00 o 
  -9   1  10      516.29      478.95     24.00 o 
  -7   1  10     2411.27     2342.27     49.35 o 
  -5   1  10      725.01      687.94     23.69 o 
  -3   1  10     3728.72     3767.14     69.73 o 
  -1   1  10     6788.96     6868.71    111.19 o 
   1   1  10     1478.57     1664.37     62.68 o 
   3   1  10     2955.84     2877.02    164.75 o 
   5   1  10      131.08      130.62     16.13 o 
   7   1  10      731.76      750.64     52.02 o 
   9   1  10      371.85      394.20     36.40 o 
  11   1  10     1410.73     1447.93     73.22 o 
 -28   2  10       23.64       34.50     29.66 o 
 -26   2  10        0.42        1.72     11.12 o 
 -24   2  10       87.07      111.95     21.71 o 
 -22   2  10      962.94     1006.95     72.80 o 
 -20   2  10      413.36      469.74     26.94 o 
 -18   2  10      967.30      983.05     36.91 o 
 -16   2  10      276.06      262.68     27.25 o 
 -14   2  10      497.22      466.65     25.55 o 
 -12   2  10       29.61       41.38      9.86 o 
 -10   2  10      170.22      164.48     16.81 o 
  -8   2  10     1514.56     1448.05     45.06 o 
  -6   2  10      786.23      766.93     25.46 o 
  -4   2  10     1504.48     1487.48     50.62 o 
  -2   2  10      253.82      269.68     28.75 o 
   0   2  10      355.93      347.02     18.02 o 
   2   2  10       86.93       86.56     11.20 o 
   4   2  10        8.06        0.00      5.78 o 
   6   2  10      120.67      123.77     16.40 o 
   8   2  10      152.70      190.21     29.24 o 
  10   2  10      218.05      186.32     29.43 o 
 -27   3  10      275.63      281.80     35.82 o 
 -25   3  10      218.68      346.95     65.59 o 
 -23   3  10      432.30      461.35     40.50 o 
 -21   3  10       48.82       60.95     19.33 o 
 -19   3  10       89.73       89.03     14.24 o 
 -17   3  10       87.18       82.10     13.48 o 
 -15   3  10      377.46      339.48     21.53 o 
 -13   3  10     1448.86     1413.55     45.59 o 
 -11   3  10      267.50      257.74     21.58 o 
  -9   3  10      613.31      650.14     29.51 o 
  -7   3  10        8.97        8.38      7.27 o 
  -5   3  10       39.54       49.83     10.77 o 
  -3   3  10      180.42      200.54     14.61 o 
  -1   3  10     1207.34     1208.96     34.47 o 
   1   3  10     2303.08     2096.68     88.02 o 
   3   3  10      371.46      405.72     25.33 o 
   5   3  10        1.33       11.78      8.83 o 
   7   3  10       68.88       77.01     14.58 o 
   9   3  10       10.42        4.24     10.31 o 
 -26   4  10     1595.38     1600.05     81.84 o 
 -24   4  10     1897.23     2015.71     91.83 o 
 -22   4  10     2501.17     2374.74     99.31 o 
 -20   4  10     1222.16     1158.75     63.76 o 
 -18   4  10      142.92      121.25     24.19 o 
 -16   4  10     1125.47     1170.39     42.12 o 
 -14   4  10      843.92      786.66     34.04 o 
 -12   4  10     2119.02     2161.19     61.09 o 
 -10   4  10     2406.58     2243.93    116.28 o 
  -8   4  10     1018.50     1017.82     38.93 o 
  -6   4  10     2930.26     2858.30     73.64 o 
  -4   4  10     1080.66     1086.64     47.92 o 
  -2   4  10     1385.98     1345.96     46.66 o 
   0   4  10     1641.41     1675.63     54.07 o 
   2   4  10      713.32      801.71     36.59 o 
   4   4  10     1301.13     1292.73     63.10 o 
   6   4  10      178.25      194.87     21.90 o 
 -23   5  10     1555.59     1655.70     81.83 o 
 -21   5  10     1649.52     1673.28     80.14 o 
 -19   5  10     2122.66     2254.83     95.41 o 
 -17   5  10     1275.10     1302.28     67.58 o 
 -15   5  10      534.87      462.58     38.32 o 
 -13   5  10      972.94      931.81     38.24 o 
 -11   5  10     1628.95     1562.85     58.22 o 
  -9   5  10     2398.44     2342.95     93.91 o 
  -7   5  10     1949.05     2001.77     60.05 o 
  -5   5  10     2231.65     2223.33     77.95 o 
  -3   5  10     2582.48     2490.00     99.34 o 
  -1   5  10     1497.09     1488.47     98.02 o 
   1   5  10      771.41      842.63     51.92 o 
   3   5  10      460.26      535.52     50.13 o 
 -18   6  10     1193.17     1199.63     44.15 o 
 -16   6  10     1134.12     1103.41     41.73 o 
 -14   6  10      316.53      278.28     22.55 o 
 -12   6  10       94.14      108.81     15.49 o 
 -10   6  10      143.91      126.73     17.33 o 
  -8   6  10      965.90      989.33     31.83 o 
  -6   6  10     2016.46     2070.06     57.04 o 
  -4   6  10     1435.32     1491.79     41.06 o 
  -2   6  10      604.91      622.82     34.17 o 
 -27   1  11      236.38      250.29     27.23 o 
 -25   1  11      699.06      839.69     41.11 o 
 -23   1  11     1037.64     1081.01     59.01 o 
 -21   1  11     1393.68     1487.87     50.35 o 
 -19   1  11     1179.84     1304.92     44.76 o 
 -17   1  11      384.97      412.86     23.33 o 
 -15   1  11     1473.90     1431.13     63.43 o 
 -13   1  11       48.83       52.87     10.93 o 
 -11   1  11      438.46      401.59     23.78 o 
  -9   1  11     1028.25      977.49     36.03 o 
  -7   1  11     4771.68     4537.40    119.45 o 
  -5   1  11     4699.81     4673.41     90.14 o 
  -3   1  11      927.33      923.62     78.42 o 
  -1   1  11       84.31       94.02     14.84 o 
   1   1  11       68.43       82.95     14.11 o 
   3   1  11      126.18      138.12     17.64 o 
   5   1  11      615.32      694.99     33.82 o 
   7   1  11     1624.39     1763.81     57.67 o 
 -28   2  11     1334.58     2198.61    118.65 o 
 -26   2  11     1463.66     1881.12    259.37 o 
 -24   2  11      881.96      983.00    104.44 o 
 -22   2  11      727.34      770.95     52.83 o 
 -20   2  11     3564.56     3594.39    127.27 o 
 -18   2  11     4222.78     4131.41    137.06 o 
 -16   2  11     2544.88     2297.12     63.73 o 
 -14   2  11      627.56      589.31     28.78 o 
 -12   2  11     1185.04     1118.89     40.03 o 
 -10   2  11     4257.99     4209.94     95.49 o 
  -8   2  11     3013.78     2923.83     73.61 o 
  -6   2  11     3774.69     3669.76     70.84 o 
  -4   2  11     3810.68     3836.46     76.48 o 
  -2   2  11     2159.36     2121.18     49.52 o 
   0   2  11      936.11      924.04     30.74 o 
   2   2  11      307.20      344.28     22.92 o 
   4   2  11      791.69      785.69     52.07 o 
   6   2  11     1779.01     1883.62     86.36 o 
 -25   3  11     1107.43     1256.23     73.37 o 
 -23   3  11     1618.01     1705.18     84.05 o 
 -21   3  11     1897.65     1871.70    100.40 o 
 -19   3  11     1235.08     1206.81     83.81 o 
 -17   3  11      765.52      673.52     32.05 o 
 -15   3  11     4245.85     4089.57     95.62 o 
 -13   3  11     1722.57     1616.79     51.52 o 
 -11   3  11     1693.03     1656.50     52.59 o 
  -9   3  11     1698.09     1625.60     73.72 o 
  -7   3  11     3781.67     3766.46     90.10 o 
  -5   3  11     3796.16     3809.21     83.51 o 
  -3   3  11      857.03      881.85     30.22 o 
  -1   3  11     1116.09     1160.93     35.21 o 
   1   3  11      527.63      517.86     29.45 o 
   3   3  11     1238.47     1162.76     80.60 o 
   5   3  11     1484.44     1508.02     95.29 o 
 -22   4  11      132.16      153.24     29.43 o 
 -20   4  11       30.48       12.66     15.24 o 
 -18   4  11      296.15      273.69     22.99 o 
 -16   4  11      417.80      419.28     26.14 o 
 -14   4  11      432.97      484.59     28.20 o 
 -12   4  11     2098.66     2215.04     64.59 o 
 -10   4  11     2073.59     2023.23     61.43 o 
  -8   4  11      770.64      764.23     35.36 o 
  -6   4  11       24.59       35.32     11.44 o 
  -4   4  11      206.54      255.71     22.67 o 
  -2   4  11      118.02      125.46     17.81 o 
   0   4  11      574.39      604.34     32.52 o 
   2   4  11      846.30      874.90     59.37 o 
 -19   5  11       79.83       84.85     21.81 o 
 -17   5  11      170.95      181.74     29.91 o 
 -15   5  11       42.80       36.09     18.85 o 
 -13   5  11      398.52      459.38     28.57 o 
 -11   5  11        8.83       22.67     11.37 o 
  -9   5  11        1.62        4.99     10.09 o 
  -7   5  11      329.17      321.68     24.93 o 
  -5   5  11      162.63      169.97     20.45 o 
  -3   5  11      146.70      188.17     56.48 o 
  -1   5  11      276.49      300.81     43.16 o 
 -26   0  12     1075.38     1398.30     79.47 o 
 -24   0  12     2841.10     2974.44    117.08 o 
 -22   0  12     1158.65     1188.42     64.13 o 
 -20   0  12      830.13      909.97     53.79 o 
 -18   0  12      354.19      381.72     34.02 o 
 -16   0  12     1152.30     1128.03     55.36 o 
 -12   0  12     3794.92     3531.43    124.18 o 
 -10   0  12     5013.31     4905.22    157.58 o 
  -6   0  12      528.48      440.48     37.46 o 
  -4   0  12      714.81      683.22     47.68 o 
  -2   0  12      539.31      548.85     42.99 o 
   0   0  12     3678.34     3580.93    129.45 o 
   2   0  12     2909.60     3238.06    122.74 o 
   4   0  12     2349.96     2397.97    100.70 o 
 -25   1  12     1640.75     1856.33     63.57 o 
 -23   1  12      639.62      750.18     45.81 o 
 -21   1  12      438.22      480.69     42.22 o 
 -19   1  12      643.72      648.60     44.81 o 
 -17   1  12     1954.43     1857.47     78.39 o 
 -15   1  12     1283.70     1122.38     57.38 o 
 -13   1  12     2690.54     2454.29     65.96 o 
 -11   1  12     4467.41     4170.55     91.36 o 
  -9   1  12     2135.10     2066.14     48.95 o 
  -7   1  12      408.02      429.27     46.17 o 
  -5   1  12      119.58      149.46     18.44 o 
  -3   1  12      551.89      523.77     29.30 o 
  -1   1  12     1378.74     1421.70     74.23 o 
   1   1  12     2263.81     2423.32     71.22 o 
   3   1  12     1914.57     2110.26     72.67 o 
 -24   2  12       56.37       50.66     22.85 o 
 -22   2  12      277.72      263.42     34.39 o 
 -20   2  12      727.51      754.86     57.16 o 
 -18   2  12      330.30      299.81     22.64 o 
 -16   2  12       34.66       43.54     11.71 o 
 -14   2  12      676.58      618.83     30.70 o 
 -12   2  12       13.03       14.91      9.26 o 
 -10   2  12       61.29       53.49     12.46 o 
  -8   2  12      149.93      165.82     15.09 o 
  -6   2  12      232.16      238.08     19.80 o 
  -4   2  12      874.41      852.54     30.04 o 
  -2   2  12      137.91      138.29     18.08 o 
   0   2  12      270.49      248.00     29.72 o 
   2   2  12        2.73        0.00     10.66 o 
 -23   3  12       85.14       91.28     17.58 o 
 -21   3  12        3.59        0.25      8.62 o 
 -19   3  12       91.12       87.32     15.57 o 
 -17   3  12      214.86      223.15     21.64 o 
 -15   3  12     1093.52     1039.13     41.93 o 
 -13   3  12      901.49      875.18     39.59 o 
 -11   3  12     1782.37     1727.85     56.08 o 
  -9   3  12      190.65      187.21     19.99 o 
  -7   3  12       82.82       64.64     10.90 o 
  -5   3  12      282.03      269.54     18.74 o 
  -3   3  12        0.40        0.15      7.05 o 
  -1   3  12      449.30      484.59     30.02 o 
   1   3  12      762.57      859.02     55.69 o 
 -20   4  12      285.56      270.18     36.39 o 
 -18   4  12      526.09      534.51     34.60 o 
 -16   4  12     1400.29     1426.71     51.62 o 
 -14   4  12     1571.42     1633.46     56.15 o 
 -12   4  12     1824.12     1793.31     58.88 o 
 -10   4  12      947.22      906.95     86.80 o 
  -8   4  12      530.31      502.69     55.57 o 
  -6   4  12      373.71      331.49     25.64 o 
  -4   4  12      212.27      221.05     22.52 o 
 -23   1  13      337.02      379.78     41.35 o 
 -21   1  13      758.14      728.88     51.59 o 
 -19   1  13     1814.88     1685.02     56.28 o 
 -17   1  13     1083.96     1015.01     41.32 o 
 -15   1  13      984.00      901.79     37.94 o 
 -13   1  13       16.64       48.40     11.87 o 
 -11   1  13       13.83       17.28      8.74 o 
  -9   1  13      144.78      136.49     21.00 o 
  -7   1  13     1543.48     1541.59     54.98 o 
  -5   1  13     1559.99     1571.92     56.07 o 
  -3   1  13     1180.84     1170.43     47.45 o 
 -22   2  13     1342.63     1318.25     52.93 o 
 -20   2  13     2233.11     2133.80     66.53 o 
 -18   2  13     4467.56     4084.95    120.21 o 
 -16   2  13     1403.92     1347.43     49.15 o 
 -14   2  13      891.79      818.92     37.54 o 
 -12   2  13      210.25      199.24     16.81 o 
 -10   2  13      520.83      487.69     23.24 o 
  -8   2  13     1291.84     1249.81     38.39 o 
  -6   2  13     2110.41     2150.90     67.76 o 
  -4   2  13     3619.30     3560.84     93.74 o 
 -17   3  13     1272.73     1180.67     47.41 o 
 -15   3  13     2330.67     2309.39    152.72 o 
 -13   3  13      879.00      852.42     40.26 o 
 -11   3  13      901.18      994.75     42.95 o 
  -9   3  13      420.80      403.87     22.44 o 
  -7   3  13     1496.17     1470.74     63.49 o 
                                                 
